# Supplementary material for: A comparison of coronavirus disease 2019 and seasonal influenza surveillance in five European countries: France, Germany, Italy, Spain and the United Kingdom
Source: Influenza Other Respir Viruses. 2021 Dec 5;16(3):417–28. doi: 10.1111/irv.12941 (PMC8983920; doi:10.1111/irv.12941)
Supplement: Supplementary file 1 — Data S1. Influenza and COVID‐19 surveillance system overview [file IRV-16-417-s001.xlsx]

## Sheet: Overview
	Influenza and COVID-19 surveillance system overview
			France		Germany		Italy		Spain		England		Wales		Scotland		Northern Ireland
	Surveillance scope	Outcome	Santé publique France		Robert Koch Institute		Istituto Superiore di Sanita		Instituto de Salud Carlos III		Public Health England		Public Health Wales		Public Health Scotland		Public Health Northern Ireland
			Influenza	COVID-19	Influenza	COVID-19	Influenza	COVID-19	Influenza	COVID-19	Influenza	COVID-19	Influenza	COVID-19	Influenza	COVID-19	Influenza	COVID-19
	1. Non-medically attended community surveillance	1.1. ARI/ILI/COVID-like cases and/or incidence rates	Web-survey (Grippe.net)	Web-survey (COVIDnet.fr)	Web-survey (GrippeWeb)	Fiever detection (Corona Datenspende App)	Web-survey (InfluWeb)	None	None	None	Web-survey (Flusurvey.net), web queries (Fludetector), Phone advice line (NHS 111 Calls), & boarding schools (MOSA)	Web-survey (Flusurvey.net), online assessments & calls (NHS 111), web queries (Google Health Trends), ambulance calls (NASSS)	Web-survey (Flusurvey.net), Phone advice line (NHS Direct Wales)	Web-survey (Flusurvey.net), phone calls (NHS Direct Wales & 111)	Web-survey (Flusurvey.net), Phone advice line (NHS 24)	Web-survey (Flusurvey.net), web assessments (NHS Inform & COVID-19 Self Help Guides), phone calls (NHS 24 111 & Covid-19 Advice Helpline) & Scottish Ambulance Service (SAS)	Web-survey (Flusurvey.net)	None
		1.2. Proportion of ARI/ILI/COVID-like cases seeking care
	2. Virological surveillance	2.1. ARI/ILI/COVID-like specimens for virus typing & subtyping	2 WHO NIC (including 1 WHO H5 and isolates from réseau Sentinelles & RENAL)	NA	1 WHO NIC (NRZ) (including isolates from regional labs)	NA	1 WHO NIC & InfluNet-Vir (20 labs)	NA	3 WHO NIC & sentinel labs (ReLEG)	NA	1 WHO CC, 1 WHO ERL, 1 NIC & Sentinel labs (Respiratory Datamart)	NA	Public Health Wales Microbiology services	NA	Laboratory surveillance (ECOSS)	NA	Laboratory surveillance (RVL)	NA
		2.2. ARI/ILI/COVID-like specimens for virus genome sequencing		1 WHO referral laboratory (Institut Pasteur)		2 WHO referral laboratories (Institute of Virology and RKI)		1 WHO referral laboratory (National Institute of Infectious Diseases) and regional reference labs	3 WHO NIC	3 national laboratories (lead by ISC III)	1 WHO CC, 1 WHO ERL & 1 NIC	1 WHO referral laboratory (PHE)		1 lead national laboratory		1 reference laboratory		1 reference laboratory
		2.3. ARI/ILI/COVID-like specimens for antiviral drug resistance					1 WHO NIC	NA
	3. Community surveillance	3.1. Notified biologically/laboratory-confirmed cases	Sentinel labs (réseau Sentinelles & RENAL)	Mandatory notification (SI-DEP)	Mandatory notification (IfSG)	Mandatory notification (IfSG)	None	Mandatory notification (Integrated surveillance)	Sentinel labs (ReLEG)	Mandatory notification (RENAVE -SiViES),	Sentinel labs (Respiratory Datamart)	Mandatory notification (PHE Health Protection Team)		Mandatory notification (PHW Health Protection Team)		Mandatory notification (ECOSS)		Sentinel laboratories (4 HSC Trust Laboratories)
		3.2. Serum samples for population immunity estimates	None	Serological surveys	None	Serological surveys (SeBluCo)	None	Serological surveys	None	Serological surveys	None	Serological surveys (NHS Blood & Transplant)	None	Serological surveys	None	Serological surveys (SNBTS)	None	Serological surveys
	4. Outbreak surveillance	4.1. ARI/ILI/COVID-like outbreaks in closed settings	Care homes (EHPAD)	All settings cluster monitoring (MONIC), socio-medical settings (ESMS)	None	Mandatory notification (IfSG)	Unpublished	1 Survey in care homes, unpublished data otherwise	Schools, care homes, medical settings	Mandatory notification (RENAVE - SiViES)	Schools (MOSA) & care homes (PHE surveillance scheme)	PHE HPT surveillance scheme	PH Wales Health Protection team	Care homes (Care Inspectorate Wales)	Outbreak reporting (Health Protection Scotland)	Care homes (Care Inspectorate Scotland)	Outbreak reporting (PHA Health Protection Duty Room)	Cluster monitoring
		4.2. Biologically/laboratory-confirmed outbreaks in closed settings			Mandatory notification (IfSG)
	5. Primary care surveillance	5.1. ARI/ILI/COVID-like GP visits and/or incidence rates	1,450 ARI & ILI Sentinel GPs (réseau Sentinelles) & SOS Médecins medical acts data	réseau Sentinelles & SOS Médecins (tele-) consultation data	830 ARI sentinel GPs (AGI-Sentinel)	700 ARI sentinel GPs	1,000 ILI sentinel GPs (Influnet-Epi & Vir)	Covered by mandatory notification (ISS)	770 Sentinel GPs & mandatory notification (EDOs)	Covered by Mandatory notification (RENAVE -SiViES)	360 Sentinel GPs (RCGP RSC) & GP in hours syndromic surveillance	GPIH & GPOOH Syndromic Surveillance System	Sentinel GPs (GP Sentinel Surveillance of Infections Scheme & OOH GPs)	Sentinel GPs (GP Sentinel Surveillance of Infections Scheme)	GP consultations (SISRS)	Community Hub and Assessment Centres	GPIH and GPOOH (NI Enhanced Surveillance of Influenza)	Included in reporting obligation
		5.2. Biologically/laboratory-confirmed GP visits and/or incidence rates	300 ARI & ILI Sentinel GPs	Sentinel GPs (réseau Sentinelles)					770 Sentinel GPs (SVGE)		100 Sentinel GPs (RCGP)	RCGP Swabbing Scheme		Covered by mandatory notification	Sentinel GPs (GPSSS)		Sentinel GPs
		5.3. Associated excess GP visits	None	None	Statistical modelling (RKI model)	None	None	None	None	None	None	None	None	None	None	None	None	None
		5.4. Associated excess work loss cases	None	None		None	None	None	None	None	None	None	None	None	None	None	None	None
	6. Hospital surveillance	6.1. ILI/COVID-like or biologically/laboratory-confirmed Emergency Department visits	~700 ARI sentinel hospitals (OSCOUR)	All emergency departments (OSCOUR)	None	~10 Emergency Departments (SUMO)	Unpublished	None	None	None	Emergency department attendances (EDSSS)	~80 ARI sentinel EDs (EDSSS)	Hospital Surveillance (General in & Outpatient, Urgent care & accident / emergency wards)	None (or specific report)	None	Wider impact surveillance (A & E attendances)	None	None
		6.2. SARI/ILI/COVID-like hospital admissions		All Hospitals (SI-VIC)	~73 SARI sentinel hospitals (ICOSARI)	Mandatory notification (IfSG)	Unpublished	Mandatory notification (ISS)	100 ARI (Chosp) & SARI (CGHCG) sentinel hospitals	Mandatory notification (RENAVE - SiViES)	25 ARI sentinel hospitals (USISS)	~135 NHS trusts (CHESS) + 5 Severe Respiratory Failure Centres		Hospital Surveillance (Inpatient wards)	SARI surveillance	All hospitals (NHS NSS - National Services Scotland) & Wider impact surveillance (Emergency & planned admission)	Non-ICU / HDU surveillance	None
		6.3. Biologically/laboratory-confirmed hospital admissions			Mandatory notification (IfSG)	DIVI Severe Outcomes Register	Unpublished											Admissions & Discharges
		6.4. Associated excess hospital admissions	None	None	Statistical modelling (RKI model)	None	None	None	None	None	None	None	None	None	None	None	None	None
		6.5. Biologically/laboratory-confirmed ICU admissions	~192 SARI Sentinel hospitals (Cire)	All ICUs (SI-VIC)	None	~1,250 ICU Register (DIVI)	SARI sentinel hospitals	Mandatory notification (ISS)	100 ARI (Chosp) & SARI (CGHCG) sentinel hospitals	Mandatory notification (RENAVE - SiViES)	All ICUs (USISS mandatory)	All ICUs (CHESS mandatory)	Hospital Surveillance (ICU wards)	Hospital Surveillance (critical care, ITU & ICU wards)	All ICUs (USISS mandatory)	All ICUs (SICSAG - Scottish Intensive Care Society Audit Group)	All ICUs (USISS mandatory)	CCaNNI - Critical Care Network for Northern Ireland
	7. Mortality surveillance	7.1. Diagnosed or biologically/laboratory-confirmed deaths	~192 SARI Sentinel hospitals (Cire) & death registries (SurSaUD &CépiDc)	Mandatory notification by all hospitals (SI-VIC) & care settings (ESMS), electronic death cause registry (CépiDC)	Mandatory notification (IfSG)	Mandatory notification (IfSG)		Mandatory notification (ISS)				Mandatory Notification (PHE)	Unpublished	Mandatory Notification (PHW deaths), death certificate (ONS Wales Deaths)		Mandatory Notification (National Records Scotland), death certificate (HPS Statistics)	Respiratory associated deaths (NISRA)	Mandatory Notification (National Records Scotland), death certificate (HPS Statistics)
		7.2. Associated excess deaths	Statistical modelling (SpF algorithm & FluMOMO)	Statistical Modelling EuroMOMO (Insee)	Statistical modelling (RKI algorithm + FluMOMO in Berlin & Hesse)	Statistical Modelling (EuroMOMO in Berlin & Hesse)	Statistical modelling (Sismg EuroMOMO)	Statistical Modelling (ISTAT)	Statistical modelling (MOMO / EuroMOMO)	Statistical modelling (MOMO / EuroMOMO)	Statistical modelling (FluMOMO)	Statistical modelling (EuroMOMO)	Statistical modelling (EuroMOMO)	Statistical modelling (EuroMOMO)	Statistical modelling (EuroMOMO)	Statistical modelling (EuroMOMO)	Statistical modelling (EuroMOMO)	Statistical modelling (EuroMOMO)
			Data available & published	More detailed / enhanced vs Flu	Unpublished data	No data	No info	Non Applicable

## Sheet: 1. 
	1. Non medically attended Community Surveillance
			France					Germany					Italy				Spain				United Kingdom		England						Wales		Scotland				Northern Ireland
			Seasonal Influenza			COVID-19 Pandemic		Seasonal Influenza			COVID-19 Pandemic		Seasonal Influenza			COVID-19 Pandemic	Seasonal Influenza			COVID-19 Pandemic	Seasonal Influenza	COVID-19 Pandemic	Seasonal Influenza		COVID-19 Pandemic				Seasonal Influenza	COVID-19 Pandemic	Seasonal Influenza	COVID-19 Pandemic			Seasonal Influenza	COVID-19 Pandemic
	Surveillance tools		Web-survey	Web Queries	Medical advice line	Web-survey	Medical advice line	Web-survey	Web Queries	Medical advice line	Web-survey	Mobile App	Web-survey	Web Queries	Medical advice line	Web-survey	Web-survey	Web Queries	Medical advice line	Web-survey	Web-survey	Web-survey	Web Queries	Medical advice line	Web-survey	Web Queries	Medical advice line	Ambulance	Medical advice line	Medical advice line	Medical advice line	Web assessment	Medical advice line	Ambulance	Medical advice line	Medical advice line
			Grippenet.fr	NA	SOS Médecins	Grippenet.fr / COVIDnet.fr	Réseau Sentinelles	GrippeWeb.rki.de	NA	NA	GrippeWeb.rki.de	Fiever detection (Corona Datenspende App)	Influweb.it	NA	NA	Influweb.it	Gripenet.es	NA	NA	Gripenet.es	Flusurvey.net	Coronavirus (COVID-19) Infection Survey (CIS)	FluDetector	NHS 111	Flusurvey.net (adapted)	Google search queries	NHS 111	National Ambulance Syndromic Surveillance System (NASSS)	NHS Direct Wales	NHS Direct Wales & 111	NHS 24	NHS Inform & COVID-19 Self Help Guides	NHS 24 111 & COVID-19 Advice Helpline	Scottish Ambulance Service (SAS)	NA	NA
	Ouctome	1.1. ARI/ILI/COVID-like cases and/or incidence rates	ARI & ILI & general symptoms incidence rate	None	ARI & ILI calls & proportion over total calls	ARI & ILI & general symptoms incidence rate	ARI calls proportion over total calls	ARI & ILI cases & incidence rate	None	None	ARI & ILI cases & incidence rate	Proportion with efever symptoms (from heart frequency and number of steps)	ARI & ILI cases & incidence rate	None	None	Unpublished or not repurposed	Results not published since 2016	None	None	None	ILI incidence	COVID-19 cases & incidence	ILI queries & incidence	ARI & ILI calls & incidence rate	COVID 19 suspected cases	Search score for COVID-19 queries vs. baseline	COVID-19-like calls & online assessment data	COVID-19-like breathing problems	Influenza-related calls & incidence rate	Number & proportion of COVID-like calls	ARI & ILI calls & incidence rate	Hits to COVID-19 section & COVID-19 Self Help Guides completed	Number of COVID-like calls	Number of COVID-19 incidents	No	No
		1.2. Proportion of ARI/ILI/COVID-like cases seeking care	Yes		Yes	Yes	Yes	Yes			Yes	No	Yes								Yes	No	No	No	Yes, GP & hospital visits	No	No	No	No	No	No	No	No	No	No	No
	Granularity	Age group	0-90yo, per 5y group		Unpublished data	0-90yo, per 5y group	Unpublished	0-4, 5-14, 15-34, 35-59, 60+			Not repurposed for COVID	Not part of official statistics	0-5, 6-12, 13-19, 20-39, 40-59, 60+								<20, 20-44, 45+	No	No	No	No	No	<1, 1-4, 5-14, 15-24, 25-44, 45-64, 65-74, 75+	No	No	<15, 15-64, 65+	<1, 1-4, 5-14, 15-64, 65+	No	No	No	No	No
		Gender	Yes			Yes		Yes, but not used for stratification of results					Yes								Yes	No	No	No	No	No	No	No	No	No	No	No	No	No
		Risk condition	Available			Available		Yes, but not regularly published					Available								No	No	No	No	No	No	No	No	No	No	No	No	No	No
		Location	No			Yes, per departement		Yes, but not used for stratification of results					Yes, per region								Yes (England, Scotland, Wales, NI)	Yes, by region	No	No	No	No	Yes, per PHE centre	Unpublished	No	Yes, by Health board	No	No	No	No
		Virology	NA			NA		NA					NA								NA	Sars-Cov-2	NA	NA	NA	NA	NA	NA	NA	NA	NA		NA
		Severity (symptoms, complications)	20 ILI symptoms			23 symptoms		Collected but unpublished					Collected but unpublished								12 ILI symptoms	No	No	No	Fever/Cough, Loss of Smell incidence rates	No	Yes, for 7 symptoms	Yes	No	Yes, for 6 symptoms	No	No	No	Attended incidents & conveyed to hospital
		Treatment	Yes			Yes		No					No								No	No	No	No	No	No	No	No	No	No	No	No	No	No
		Vaccination status	Available			NA		Yes, but not regularly published					Yes								Available	NA	No	No	NA	NA	NA	NA	No	No	No	No	No	No
	Timing	Frequency	Weekly			Live		Weekly					Weekly								Weekly	Weekly	Daily, Weekly	Weekly	Weekly	Weekly	Daily	Daily	Weekly	Daily	Weekly	Daily	Daily	Daily
		Time period	W41/46-W20			W41/46-W29		All year long					W44-W16								W42-W20	All year long (since end April)	All year long	All year long	All year long	All year long	All year long	All year long since March	All year long	All year long since March	All year long	All year long	All year long	All year long
	Representa-tiveness	Geographical representativeness	National			National		National (397/401 districts)					National								UK	England, Wales & soon Northern Ireland	England	England (NHS 111)	UK	England	National, regional	National (England), regional	Wales	Wales	Scotland	Scotland	Scotland	Scotland
		Population representativeness	~9.5 per 100k			~18 per 100k		No info					3.3 / 100k								11.3 /100k	No info	10-15% sample of all queries	1	NA	No info	1	1	1	No info	1	1	1	1
		Number respondents	~6k			~12k		~7k (2018-2019 season)					~2k-4.5k								~4k (3.5k in England, 244 Scotland, 27 NI and 152 Wales)	21k individual surveyed	NA	NA	~4k	No info	No info	NA	NA	No info	NA	NA	NA	NA
	Sampling Strategy	Surveillance type	Self-reported syndromic surveillance			Self-reported syndromic surveillance		Self-reported syndromic surveillance					Self-reported syndromic surveillance								Self-reported syndromic surveillance	Self-reported infection status	Internet based syndromic surveillance	Remote health advice syndromic surveillance	Self-reported syndromic surveillance	Internet based syndromic surveillance	Remote health advice syndromic surveillance	Ambulance syndromic surveillance	Syndromic community surveillance	Syndromic community surveillance	Syndromic community surveillance	Internet based syndromic surveillance	Syndromic community surveillance	Syndromic community surveillance
		Testing status	No			No		No					No								No	Yes, molecular or serological test	NA	NA	NA	NA	NA	NA	NA	NA	NA	NA	NA	NA
	Communication	In annual report	Yes, specific annual report			No annual report yet		Yes					Yes								No, specific report	No annual report yet	Yes	Yes	No annual report yet	No annual report yet	No annual report yet	No annual report yet	Yes	No annual report yet	Yes	No annual report yet	No annual report yet	No annual report yet
		In weekly report	No			No		Yes					No								Yes, sometimes	Yes	Yes	Limited	Yes	Yes	Yes	Yes	Yes	Yes (daily)	Limited	Ad hoc reports	Yes	Yes
		Delay in release (if any)	No			Annual report not yet released, no delay for weelkly report		No					No								None	No	No	No	No	No	No	No	No	No	No	Yes	No	No
		Data can be extracted	No			No		No					Yes								No	Yes	Yes	No	No	No	No	No	No	No	No	No	No	No
		Infographics available	Yes			No		No					No								No	No	No	No	No	No	No	No	No	No	No	No	No	No
		Interactive map	No			No		No					No								No	No	No	*	No	No	No	No	No	No	No	No	No	No
			Influenza surveillance	COVID-19 Surveillance
			Data available & published	More detailed / enhanced vs Flu	Unpublished data	No data	No info	NA	To be confirmed	NA

## Sheet: 2.
	2. Virological surveillance
			France							Italy			Spain			England				Wales		Scotland		Northern Ireland
			Seasonal Influenza		COVID-19 Pandemic			COVID-19 Pandemic		Seasonal Influenza		COVID-19 Pandemic	Seasonal Influenza		COVID-19 Pandemic	Seasonal Influenza			COVID-19 Pandemic	Seasonal Influenza	COVID-19 Pandemic	Seasonal Influenza	COVID-19 Pandemic	Seasonal Influenza	COVID-19 Pandemic
	Surveillance tools		Sentinel laboratories	WHO NIC network	All Laboratories	Sentinel laboratories	WHO NIC network	Mandatory disease notification	Sentinel laboratories	Sentinel laboratories	WHO NIC network	Mandatory disease notification	Sentinel laboratories	WHO NIC network	Mandatory disease notification	Sentinel laboratories	WHO NIC network	WHO CC network	Mandatory disease notification	Laboratory surveillance	Laboratory surveillance	Laboratory surveillance	Laboratory surveillance	Laboratory surveillance	Laboratory surveillance
			réseau Sentinelles & Réseau national des laboratoires hospitaliers (RENAL)	2 WHO NIC (including 1 H5 laboratory)	1 WHO referral laboratory (Institut Pasteur Paris)	6 regional laboratories	1 WHO NIC (NRZ)	RKI-IfSG	2 WHO referral laboratories (Institute of Virology and RKI)	InfluNet-Vir	1 WHO NIC	1 WHO referral laboratory (National Institute of Infectious Diseases) & regional labs	Red de Laboratorios de Gripe en España (ReLEG)	3 WHO NIC	1 national reference laboratory (Laboratory of Microbiology, Hospital Clínic)	Respiratory DataMart system	1 WHO NIC	1 WHO CCR lab	1 WHO referral laboratory (Respiratory Virus Unit, PHE)	Public Health Wales Microbiology Services	1 lead national laboratory	Electronic Communication of Surveillance in Scotland (ECOSS)	Electronic Communication of Surveillance in Scotland (ECOSS)	Regional Virus Laboratory (RVL)	4 Health and Social Care Trust Laboratories
	Outcome	2.1. ARI/ILI/COVID-like specimens for virus typing & subtyping	Yes	Yes	NA	Yes	Yes	Yes	NA	Yes	Yes	NA	Yes	Yes	NA	Yes	Yes	Yes	NA	Yes	NA	Yes	NA	Yes	NA
		2.2. ARI/ILI/COVID-like specimens for virus genome sequencing	No	Yes	Yes	No	Yes	No	Yes	Yes	Yes	Yes	No	Yes	Yes	No	Yes	Yes	Yes	Yes	Yes	Yes	Yes	Yes	Yes
		2.3. ARI/ILI/COVID-like specimens for antiviral drug resistance	No	Yes	Yes	No	Yes	NA	Yes	No	Yes	NA	Yes	No	Yes	No	Yes	Yes	Yes	Yes	Yes	Yes	Yes	Yes	Yes
	Granularity	Age group	Unpublished	Unpublished	0-14, 15-44, 45-64, 65-74, 75+	Yes	Unpublished	By 10 year age groups	0-4, 5-14, 15-34, 35-59, 60-79, 80+	No	No	0-9, 10-19,20-29,30-39,40-49,50-59, 60-69, 70-79, 80-89, >90	No	No	By 10 year age groups	No	No	No	By 10 year age groups	>1, 1-4, 5-14, 15-24, 25-34, 35-44, 45-64, 65-74, 75+	By 10 year age groups	No	By 10 year age groups	0-4, 5-14, 15-64, 65+	0-4, 5-14, 15-44, 45-64, 65-74, 75-84, 85+
		Gender	Unpublished	Unpublished	No	Yes	No	Yes	Yes	No	No	Yes	No	No	Yes	No	No	No	Yes	No	Yes	No	Yes	No	Yes
		Risk condition	No	No	No	No	No	Yes	No	No	No	Yes (per chronic diseases)	No	No	No (or unpublished)	No	No	No	No	No	No	No	No	No	No
		Location	No	No	Yes	Yes, per region	Yes, per region	Yes, per type of setting & district	Yes, per type of setting & region	Yes, per region	No	Yes, per region & LHU	No	No	By region and by type of possible exposure setting	No	No	No	Yes, per lower tier local authority	No	Yes, per local authority of residence	No	Yes, per local authority of residence	No	Yes, by local government district
		Virology	Flu virus type & sub-type, other viruses (RSV & others)	Flu virus type & sub-type, other viruses (RSV & others)	SARS-CoV-2	Flu virus type & sub-type, other viruses (RSV & others)	Flu virus type & sub-type, other viruses (RSV & others)	No	SARS-CoV-2	Flu virus type & sub-type	Flu virus type & sub-type, other viruses (RSV & others)	SARS-CoV-2	Flu virus type & sub-type	Flu virus type & sub-type, other viruses (RSV & others)	SARS-CoV-2	Flu virus type & sub-type, other viruses (RSV & others)	Flu virus type & sub-type, other viruses (RSV & others)	Flu virus type & sub-type, other viruses (RSV & others)	SARS-CoV-2	Flu virus type & sub-type, other viruses (RSV & others)	SARS-CoV-2	Yes virus type, sub-type	SARS-CoV-2	Flu virus type & sub-type, other viruses (RSV & others)	SARS-CoV-2
		Severity (symptoms, complications)	No	No	Symptomatic vs asymptomatic, delay of symptom onset	Yes	No	Symptoms, Hospital admission, death, recovered	No	No	No	Level of severity (Asymptomatic, paucisymptomatic, mild, severe and critical)	No	No	Asymptomatic, Symptoms, Hospitalizations, ICU, deaths	No	No	No	No	No	No	No	No	No	No
		Treatment	Unpublished		No	No	No	No	No	No	No	No info	No	No	No	No	No	No	No	No	No	No	No	No	No
		Vaccination status	Unpublished	Unpublished	NA	Yes	No	NA	NA	No	No	NA	No	No	NA	No	No	No	NA	No	NA	No	NA	No	NA
	Timing	Frequency	Weekly	Weekly	Daily	Weekly	Weekly	Daily	Weekly	Weekly	Weekly	Daily	Weekly	Weekly	Daily	Weekly	Weekly	Weekly	Weekly	Weekly	Daily (since 7 March)	Weekly	Daily	Weekly	Daily
		Time period	W40-W20	W40-W20	All year long (started May 13th )	W40-W20	All year long	All year long	All year long	W46-W17	W40-W20	All year long	W40-W20	W40-W20	All year long (since May 10th)	W40-W20	W40-W20	W40-W20	All year long	W40-W20	All year long (since 7 March)	Week 40-Week21	All year long	All year long	All year long
	Representa-tiveness	Geographical representativeness	National	National	National & regional & departmental	Regional	National	National	National, regional	National	National	National, regional	National	National	National, regional	National	National	National	England	Wales	Wales	Scotland	Scotland	Northern Ireland	Northern Ireland
		Population representativeness	No info	No info	All populations	From 6 federal states	No info	100% / mandatory	Samples only	No info	No info	100% / mandatory	No info	No info	All populations	No info	No info	No info	100% / mandatory	100% / mandatory	100% / mandatory	100% / mandatory	100% / mandatory	100% / mandatory	100% / mandatory
		Number of settings	No info	2 laboratories (Institut Pasteur Paris & CHU Lyon)	Institut Pasteur, Paris	6 regional laboratories	1 laboratory, Virological deprtament, Robert Koch Institute	No info	WHO Collaborating Centre for Emerging Infections and Biological Threats, RKI, Berlin and the National Consultant Laboratory for Coronaviruses, Institute of Virology, Charité	No info	1 laboratory, Istituto Superiore di Sanità	Istituto Nazionale Malattie Infettive, INMI, Roma	20 laboratories, coordinated by the NIC Centro Nacional de Microbiología	3 laboratories, Madrid, Barcelona, Vallodalid	Laboratory of Microbiology, Hospital Clínic, Barcelona	England PHE and NHS laboratories	1 laboratory, Public Health England, Respiratory Virus Unit, Colindale	1 laboratory, Crick Worldwide Influenza Centre, London	Respiratory Virus Unit, PHE, London	2 laboratories, Swansea and Cardiff	No info	All HPS labs	No info	All non-sentinel virology settings	4 HSC Trust Laboratories
		Proportion of settings	No info	NA	NA	No info	NA	No info	NA	No info	NA	NA	No info	NA	NA	No info	NA	NA	NA	No info	Unpublished	Non-sentinel virology surveillance	No info	No info	No info
	Sampling Strategy	Surveillance type	Active sentinel virological surveillance	Active sentinel virological surveillance	Passive systematic notification	Active virological surveillance	Active & passive virological surveillance	Passive systematic notification	Passive systematic notification	Active sentinel virological surveillance	Active sentinel virological surveillance	Passive systematic notification	Active & Passive virological surveillance	Active sentinel virological surveillance	Passive systematic notification	Active & Passive virological surveillance	Active sentinel virological surveillance	Active sentinel virological surveillance	Passive systematic notification	Passive systematic notification	Passive systematic notification	Passive systematic notification	Passive systematic notification	Non-sentinel virology surveillance	Passive systematic notification
		Sampling	From sentinel GPs (réseau Sentinelle) & hospitals (RENAL)	From sentinel GPs (réseau Sentinelle) & hospitals (RENAL)	All sampling sites & laboratories	From sentinel GPs	From sentinel GPs (AGI-Sentinel network) & others	Kindergarten, schools, nursing homes, care facilities, refugee centers, caters, kitchen, cafes, restaurants, etc	Primary care practices, hospitals & laboratories	From sentinel GPs, peads & hospitals	From sentinel GPs, peads & hospitals	Primary care (GP & Paeds), Hospitals	From sentinel and non sentinel sources	From sentinel and non sentinel sources	All sampling sites & laboratories	From sentinel and non sentinel sources	From sentinel and non sentinel sources	From sentinel and non sentinel sources	Pillar 1 & 2 of the Five-pillar strategy, with swab testing in helathcare settings (pillar 1) , and expanded in non-medically settings (pillar 2) thanks to commercial partners (Boots, …)	From sentinel, non-sentinel GPs & all wards from hospitals	All types of settings (emergency departments, hospitals, care homes, prisons, educational settings, community testing units, occupational health departments, others, …)	From non-sentinel sources, mostly hospitals	NHS Scotland labs & UK gov Regional Testing Centre labs, incl. Drive Trhough Centres and Mobile Units, and Home Testing kits	From GP practice, Hospitals, & others	Lab tests performed both in HSC Trust Labs (Pillar 1) and National Initiative (Pillar 2) including Regional Testing Centres, Mobile Testing Units & home testing kits
		Test type	RT-PCR & others (rapid point of care)	RT-PCR	RT-PCR	RT-PCR	RT-PCR	RT-PCR	RT-PCR	RT-PCR	RT-PCR	RT-PCR	RT-PCR	RT-PCR	Mostly RT-PCR	RT-PCR	RT-PCR	RT-PCR	RT-PCR	RT-PCR	RT-PCR	RT-PCR & RPOCT	RT-PCR	RT-PCR	RT-PCR
		No. of tests conducted	Yes	Yes	Yes	Yes	Yes	Yes	Yes	Yes	Yes	Yes	Yes	Yes	Yes	Yes	Yes	Yes	Yes	Yes	Yes	Yes	Yes	Yes	Yes
	Communication	In annual report	Yes	Yes	No annual report yet	Yes	Yes	No annual report yet	No annual report yet	Yes	No	No annual report yet	Yes	No	No annual report yet	Yes	No	No	No annual report yet	Yes	No annual report yet	Yes	No annual report yet	Yes	Yes
		In weekly report	Yes	Yes	Yes	No	Yes	Yes	Yes	Yes	No	Yes (daily report)	Yes	No	Yes	Yes	No	No	Yes	Yes	Yes	Yes	Yes	Yes	Yes
		Delay in release	No	No	No	No	No	No	No	No	No	No	No	No	No	No	No	No	No	No	No	No	No	No	No
		Data can be extracted	Yes	Yes	Yes	No	No	Yes	Yes	Yes	Yes	Yes	Yes	Yes	Yes	Yes	Yes	Yes	Yes	Yes	Yes	No	Yes	Yes	Yes
		Infographics available	No	No	Yes	No	No	Yes	No	No	No	Yes	No	No	Yes	No	No	No	Yes	No	Yes	No	Yes	No	Yes
		Interactive map	No	No	Yes	No	No	Yes	No	No	No	Yes	No	No	Yes	No	No	No	No	No	Yes	No	Yes	No	Yes
			Influenza surveillance	COVID-19 Surveillance
			Data available & published	More detailed / enhanced vs Flu	Unpublished data	No info	NA

## Sheet: 3.
	3. Community surveillance
			France			Germany				Italy			Spain			England			Wales			Scotland			Northern Ireland
			Seasonal Influenza	COVID-19 Pandemic		Seasonal Influenza	COVID-19 Pandemic			Seasonal Influenza	COVID-19 Pandemic		Seasonal Influenza	COVID-19 Pandemic		Seasonal Influenza	COVID-19 Pandemic		Seasonal Influenza	COVID-19 Pandemic		Seasonal Influenza	COVID-19 Pandemic	COVID-19 Pandemic	Seasonal Influenza	COVID-19 Pandemic
	Surveillance tools		Sentinel laboratories	All Laboratories	Serological surveys	Mandatory disease notification	Mandatory disease notification	Sentinel laboratories	Serological surveys	Sentinel laboratories	All regional laboratories	Serological surveys	Sentinel laboratories	Mandatory disease notification	Serological surveys	Sentinel laboratories	Mandatory disease notification	Serological surveys	Laboratory surveillance	Mandatory disease notification	Serological surveys	Laboratory surveillance	Mandatory disease notification	Serological surveys	Laboratory surveillance	Mandatory disease notification	Serological surveys
			Réseau Sentinelles & Réseau national des laboratoires hospitaliers (RENAL)	Système d’information national de dépistage (SI-DEP)	Séroprevalence	IfSG obligation	IfSG obligation	RKI - PCR testing	SeBluCo	InfluNet-Vir	ISS Integrated Suveillance	Seroprevalence survey	Red de Laboratorios de Gripe en España (ReLEG)	SiViES - Renave Notification	ISCIII ENE Sero-epidemiology	Respiratory DataMart system	PHE PCR Testing	NHS Blood & Transplant - Seroprevalence	Public Health Wales Microbiology Services	PHW Health Protection	PHW Health Protection	Electronic Communication of Surveillance in Scotland (ECOSS)	Electronic Communication of Surveillance in Scotland (ECOSS)	Scottish National Blood Transfusion Service (SNBTS)	Regional Virus Laboratory (RVL)	4 Health and Social Care Trust Laboratories	PHW Health Protection
	Outcome	3.1. Community notified biologically/lab-confirmed cases	Yes	Yes	No	Yes	Yes	Yes	No	No	Yes	No	Yes	Yes	No	Yes	Yes	No	Yes	Yes	No	Yes	Yes	No	Yes	Yes	No
		3.2. Serum samples for population immunity estimates	No	No	Yes	No	No	No	Yes	No	No	Yes	No	No	Yes	No	No	Yes	No	No	Yes	No	No	Yes	No	No	Yes
	Granularity	Age group	Unpublished	0-14, 15-44, 45-64, 65-74, 75+	By 10 year age groups	0-4, 5-14, 15-34, 35-59, 60-79, 80+	By 10 year age groups	0-4, 5-14, 15-34, 35-59, 60-79, 80+	By 5 year age groups	No	0-9, 10-19,20-29,30-39,40-49,50-59, 60-69, 70-79, 80-89, >90	6 age groups	No	By 10 year age groups	No (or unpublished)	No	By 10 year age groups	By 10 year age groups	>1, 1-4, 5-14, 15-24, 25-34, 35-44, 45-64, 65-74, 75+	By 10 year age groups	Unpublished	No	By 10 year age groups	0-39, 40-59, 60+	0-4, 5-14, 15-64, 65+	0-4, 5-14, 15-44, 45-64, 65-74, 75-84, 85+	Unpublished
		Gender	Unpublished	No	Yes	Yes	Yes	Yes	Yes	No	Yes	Yes	No	Yes	No (or unpublished)	No	Yes	Yes	No	Yes		No	Yes	Yes	No	Yes
		Risk condition	No	No	No	No	Yes	No	No	No	Yes (per chronic diseases)	No	No	No (or unpublished)	No	No	No	No	No	No		No	No	No	No	No
		Location	No	Yes	Yes, per region	Yes, per region	Yes, per type of setting & district	Yes, per type of setting & region	Yes	Yes, per region	Yes, per region & LHU	Yes	No	By region and by type of possible exposure setting	No (or unpublished)	No	Yes, per lower tier local authority	Yes, by PHE centres	No	Yes, per local authority of residence		No	Yes, per local authority of residence	Yes, per NHS board	No	Yes, by local government district
		Virology	Flu virus type & sub-type, other viruses (RSV & others)	SARS-CoV-2	SARS-CoV-2	No	No	SARS-CoV-2	SARS-CoV-2	Flu virus type & sub-type	SARS-CoV-2	SARS-CoV-2	Flu virus type & sub-type	SARS-CoV-2	SARS-CoV-2	Flu virus type & sub-type, other viruses (RSV & others)	SARS-CoV-2	SARS-CoV-2	Flu virus type & sub-type, other viruses (RSV & others)	SARS-CoV-2		Yes virus type, sub-type	SARS-CoV-2	SARS-CoV-2	Flu virus type & sub-type, other viruses (RSV & others)	SARS-CoV-2
		Severity (symptoms, complications)	No	Symptomatic vs asymptomatic, delay of symptom onset	NA	Yes	Symptoms, Hospital admission, death, recovered	No	Asymptomatic vs symptomatic	No	Level of severity (Asymptomatic, paucisymptomatic, mild, severe and critical)	NA	No	Asymptomatic, Symptoms, Hospitalizations, ICU, deaths	NA	No	No	NA	No	No		No	No	NA	No	No
		Treatment	Unpublished	No	NA	Yes (hospitalization & ventilation)	No	No	NA	No	No info	NA	No	No	NA	No	No	NA	No	No		No	No	NA	No	No
		Vaccination status	Unpublished	NA	NA	No	NA	NA	NA	No	NA	NA	No	NA	NA	No	NA	NA	No	NA		No	NA	NA	No	NA
	Timing	Frequency	Weekly	Daily	Occasional	Weekly	Daily	Weekly	Every 2 weeks	Weekly	Daily	Occasional	Weekly	Daily	3 phases	Weekly	Weekly	Ad hoc	Weekly	Daily (since 7 March)		Weekly	Daily	Weekly	Weekly	Daily
		Time period	W40-W20	All year long (started May 13th )	Week 20 only	All year long	All year long	All year long	Since end April	W46-W17	All year long	All year long (started May 25th)	W40-W20	All year long (since May 10th)	27/04-22/06	W40-W20	All year long	All year long (since week 13)	W40-W20	All year long (since 7 March)		Week 40-Week21	All year long	All year long (started April 20th)	All year long	All year long
	Representa-tiveness	Geographical representativeness	National	National & regional & departmental	National, regional	National	National	National, regional	National & Local	National	National, regional	National & regional & departmental	National	National, regional	National, regional	National	England	England	Wales	Wales		Scotland	Scotland	Scotland	Northern Ireland	Northern Ireland
		Population representativeness	No info	All populations	Samples only	100% / mandatory	100% / mandatory	Samples only	Samples only	No info	100% / mandatory	Samples only	No info	All populations	Samples	No info	100% / mandatory	Samples	100% / mandatory	100% / mandatory		100% / mandatory	100% / mandatory	Samples	100% / mandatory	100% / mandatory
		Number of settings	No info	5576 sites	NA	No info	No info	20 476 Primary care practices, 959 hospitals & 70 laboratories	NA	No info	No info	NA	20 laboratories, coordinated by the NIC Centro Nacional de Microbiología	No info	NA	England PHE and NHS laboratories	No info, combination of the 2 laboratory systems Respiratory DataMart system & Second Generation Surveillance System	No info, samples from healthy adult blood donors, supplied by the NHS Blood and Transplant (NHS BT)	2 laboratories, Swansea and Cardiff	No info		All HPS labs	No info	NA	All non-sentinel virology settings	4 HSC Trust Laboratories
		Proportion of settings	No info	1	NA	No info	No info	No info	NA	No info	No info	NA	No info	Unpublished	NA	No info	No info	NA	No info	Unpublished		Non-sentinel virology surveillance	No info	NA	No info	No info
	Sampling Strategy	Surveillance type	Active sentinel virological surveillance	Passive systematic notification	Targeted serological studies	Passive systematic notification	Passive systematic notification	Passive systematic notification	Targeted serological studies	Active sentinel virological surveillance	Passive systematic notification	Targeted serological studies	Active & Passive virological surveillance	Passive systematic notification	Targeted serological studies	Active & Passive virological surveillance	Passive systematic notification	Targeted serological studies	Passive systematic notification	Passive systematic notification		Passive systematic notification	Passive systematic notification	Targeted serological studies	Non-sentinel virology surveillance	Passive systematic notification
		Sampling	From sentinel GPs (Réseau Sentinelle) & hospitals (RENAL)	All sampling sites & laboratories	3 592 anonymous samples of serum analyzed for week 20, from 2 main partners	From GP practice, Hospitals & others	Kindergarten, schools, nursing homes, care facilities, refugee centers, caters, kitchen, cafes, restaurants, etc	Primary care practices, hospitals & laboratories	About 5,000 serum samples analyzed every 2 weeks, from 13 partners	From sentinel GPs, peads & hospitals	Primary care (GP & Paeds), Hospitals	150,000 people in 2,000 towns and cities, in collaboration with the Italian Red Cross	From sentinel and non sentinel sources	All sampling sites & laboratories	Voluntary study	From sentinel and non sentinel sources	Pillar 1 & 2 of the Five-pillar strategy, with swab testing in helathcare settings (pillar 1) , and expanded in non-medically settings (pillar 2) thanks to commercial partners (Boots, …)	Pillars 3 & 4 of the Five-pillar strategy, with antibody testing (pillar 3) and surveillance (Pillar 4) through targeted and focused surveys	From sentinel, non-sentinel GPs & all wards from hospitals	All types of settings (emergency departments, hospitals, care homes, prisons, educational settings, community testing units, occupational health departments, others, …)		From non-sentinel sources, mostly hospitals	NHS Scotland labs & UK gov Regional Testing Centre labs, incl. Drive Trhough Centres and Mobile Units, and Home Testing kits	Representative and anonimyzed samples, 500-700 per week, from the regional biochemistry laboratories in six NHS Boards	From GP practice, Hospitals, & others	Lab tests performed both in HSC Trust Labs (Pillar 1) and National Initiative (Pillar 2) including Regional Testing Centres, Mobile Testing Units & home testing kits
		Test type	RT-PCR & others (rapid point of care)	RT-PCR	Serological blood test (LuLISA test/ ELISA method)	RT-PCR	RT-PCR	RT-PCR	Serological blood test (ELISA method)	RT-PCR	RT-PCR	Serological blood test	RT-PCR	Mostly RT-PCR	Serological blood test	RT-PCR	RT-PCR	Serological blood test (EuroImmun assay)	RT-PCR	RT-PCR		RT-PCR & RPOCT	RT-PCR	Serological blood test (EuroImmun assay)	RT-PCR	RT-PCR
		No. of tests conducted	Yes	Yes	Yes	Yes	Yes	Yes	Yes	Yes	Yes	Yes	Yes	Yes	~60k as of early June	Yes	Yes	No info	Yes	Yes		Yes	Yes	Yes	Yes	Yes
	Communication	In annual report	Yes	No annual report yet	No annual report yet	Yes	No annual report yet	No annual report yet	No annual report yet	Yes	No annual report yet	No annual report yet	Yes	No annual report yet	No annual report yet	Yes	No annual report yet	No annual report yet	Yes	No annual report yet		Yes	No annual report yet	No annual report yet	Yes	Yes
		In weekly report	Yes	Yes	Yes, not always	Yes	Yes	Yes	Sometimes	Yes	Yes (daily report)	No	Yes	Yes	Specific report	Yes	Yes	Yes	Yes	Yes		Yes	Yes	No	Yes	Yes
		Delay in release	No	No	No	No	No	No	No	No	No	No	No	No	~3 days	No	No	2 weeks	No	No		No	No	No	No	No
		Data can be extracted	Yes	Yes	Yes	Yes	Yes	Yes	Yes	Yes	Yes	Yes	Yes	Yes	No	Yes	Yes	No	Yes	Yes		No	Yes	Yes	Yes	Yes
		Infographics available	No	Yes	No	No	Yes	No	No	No	Yes	No	No	Yes	Yes	No	Yes	No	No	Yes		No	Yes	No	No	Yes
		Interactive map	No	Yes	No	No	Yes	No	No	No	Yes	No	No	Yes	No	No	No	No	No	Yes		No	Yes	No	No	Yes
			Influenza surveillance
			Data available & published	Unpublished data		No data

## Sheet: 4.
	4. Outbreak surveillance
			France			Germany		Italy			Spain			England			Wales		Scotland		Northern Ireland
			Seasonal Influenza	COVID-19 Pandemic		Seasonal Influenza	COVID-19 Pandemic	Seasonal Influenza	COVID-19 Pandemic		Seasonal Influenza	COVID-19 Pandemic		Seasonal Influenza		COVID-19 Pandemic	Seasonal Influenza	COVID-19 Pandemic	Seasonal Influenza	COVID-19 Pandemic	Seasonal Influenza	COVID-19 Pandemic
	Surveillance tools		Social and medical setting outbreak monitoring	Community outbreak monitoring	Social and medical setting outbreak monitoring	Mandatory outbreak notification	Mandatory outbreak notification	Public setting outbreak monitoring	Social and medical setting outbreak monitoring		Public setting outbreak monitoring	Mandatory disease notification	Seroprevalence testing	Public setting outbreak monitoring	School surveys	Public setting outbreak monitoring	Public setting outbreak monitoring	Public setting outbreak monitoring	Public setting outbreak monitoring	Public setting outbreak monitoring	Public setting outbreak monitoring	Public setting outbreak monitoring
			EHPAD outbreak reporting	MONIC (cluster monitoring)	Surveillance établissements sociaux et médico sociaux (ESMS)	IfSG obligation	IfSG obligation	NA	Reporting obligation	Survey	"Brotes" surveillance	SiViES - Renave Notification	ISCIII ENE Sero-epidemiology	Health Protection Team surveillance scheme	Medical Officers of Schools Association (MOSA)	Health Protection Team surveillance scheme	Health Protection Team	Care Inspectorate Wales	Health Protection Scotland (HPS)	Outbreaks in care homes (Care Inspectorate)	Health Protection Duty Room Services	Cluster monitoring
	Outcome	4.1. ARI/ILI/COVID-like outbreaks in closed settings	Yes	Yes	Yes	No	No	Unpublished	Unpublished	Yes	Yes	Yes	Yes	Yes	ILI incidence rates	Yes	Yes	Yes	Yes	Yes	Yes	Yes
		4.2. Biologically/laboratory-confirmed outbreaks in closed settings	Yes	Yes	Yes	Yes	Yes			No	Yes	Yes	Yes	Yes	No	Yes	Yes	Yes	Yes	Yes	Yes	Yes
	Granularity	Age group	No	Unpublished	No	In some cases	By 10 year age groups			No	Median age only	By 10 year age groups	No (or unpublished)	No	Yes	No	No	Unpublished	No	No	No	No
		Gender	No	Unpublished	No	Yes	Yes			No	No	Yes	No (or unpublished)	No	No	No	No		No	No	No	No
		Risk condition	No	No	No	No	Yes			No	No	No (or unpublished)	No	No	No	No	No		No	Yes, staff or resident	No	No
		Location	No	Yes, per type of setting	No	Yes, per region	Yes, per type of setting & district			Yes, per region	Per type of institution	By region and by type of possible exposure setting	No (or unpublished)	Institution type (care homes, hospitlas, schools, other)	No	Yes, per Institution type (care homes, hospitals, food outlet, prison, schools, other) & by PHE centres	Yes, by Institution type and Health region		Yes, by region & Institution type (care homes, hospitlas, schools, other)	Yes, by health board	Institution type (care homes, hospitals, schools, other)	Yes, by council areas
		Virology	Influenza or other / unknown virus type	SARS-CoV-2	SARS-CoV-2	Flu virus type & sub type	No			No	Flu virus type & sub type	SARS-CoV-2	SARS-CoV-2	Flu virus type & sub-type, other viruses (RSV & others)	NA	links to COVID-19 investigated	Flu virus type & sub-type, other viruses (RSV & others)		Flu virus type & sub-type, other viruses (RSV & others)	SARS-CoV-2	Flu virus type & sub-type, other viruses (RSV & others)	SARS-CoV-2
		Severity (symptoms, complications)	Attack rate, Hospitalizations, deaths	Unpublished	Hospital admission, death	Yes	Symptoms, Hospital admission, death, recovered			Symptoms (COVID, ILI, …), hospital admission, death	Hospitalizations, deaths	Asymptomatic, Symptoms, Hospitalizations, ICU, deaths	No	No	No	No	No		No	No	No	No
		Treatment	Yes	No	No	Yes	No			No	NA	No	No	No	No	No	No		No	No	No	No
		Vaccination status	HCW & Patient VCR	NA	NA	No	NA				No	NA	NA	No	Available	NA	No		No	NA	No	NA
	Timing	Frequency	Weekly	Weekly	Weekly	Weekly	Daily			Occasional	Weekly	Daily	3 phases	Weekly	Weekly, yearly	Weekly	Weekly		Weekly	Daily	Weekly	Daily
		Time period	W40-W20	All year long (started May 9h )	All year long	W40-W20	All year long			Ad hoc	W40-W20	All year long (since May 10th)	27/04-22/06	W40-W20	Once	All year long	W40-W20		W40-W20	All year long	W40-W20	All year long
	Representa-tiveness	Geographical representativeness	National	National, regional, departmental	National & regional	National	National			National, regional	National, regional	National, regional	National, regional	UK, England	UK	England	Wales		Scotland	Scotland	Northern Ireland	Northern Ireland
		Population representativeness	EHPAD residents	All populations	All residents & personnel	100% / mandatory	100% / mandatory			No info	100% / mandatory	All populations	68296	100% / mandatory	15k students%	100% / mandatory	100% / mandatory		100% / mandatory	100% / mandatory	100% / mandatory	100% / mandatory
		Type of settings	Long term care facilities (EHPAD)	All collectivities: healthcare facilities, commercial and social establishments, handicapped centres, refugee centers, universities, penitentiary establishments, public assemblies, day-care homes, homeless shleters, public transport, care homes	EHPaD, HPH, Child-care, etc.	Health care facilites (e.g. hospitals, nursing homes) & others	Kindergarten, schools, nursing homes, care facilities, refugee centers, caters, kitchen, cafes, restaurants, etc			Long-stay residential care homes	Nursing homes, schools / kindergarten, medical settings & others	All sampling sites & laboratories	NA	Hospitals, care homes, schools & others	22 schools	All types of settings (care homes, hospitals, educational settings, prisons, workplace settings, restaurants, others, …)	Hospitals, care homes, schools, nursery, prisons & others		Hospitals, care homes, schools, nursery & others	Hospitals, care homes, schools, nursery & others	Hospitals, care homes, schools, nursery & others	Care homes, workplaces, retail and hospitality premises, house parties and sporting settings, …
		Number of settings	Unpublished	NA	Unpublished	No info	No info			1.356	No info	No info	NA	No info	Online surveys	No info	No info		No info	No info	No info	No info
		Proportion of settings	100% EHPAD	1	100% ESMS settings	No info	No info			0.292936	No info	Unpublished	NA	No info	NA	100% mandatory	No info		No info	No info	No info	No info
	Sampling Strategy	Surveillance type	Passive systematic notification	Passive systematic notification	Passive systematic notification	Passive systematic notification	Passive systematic notification			Passive systematic notification	Passive systematic notification	Passive systematic notification	Targeted serological studies	Passive systematic notification	Yes	Passive systematic notification	Passive systematic notification		Passive systematic notification	Passive systematic notification	Passive systematic notification	Passive systematic notification
		Sampling	Occasional	Systematic	Systematic	Systematic	Mix of voluntary and obligatory			No info	Systematic	Mix of voluntary and obligatory	Voluntary study	No info	No	No info	Systematic testing in case of ARI or ILI outbreak		Systematic reporting (and testing) in case of ARI outbreak	Systematic reporting (and testing) in case of ARI outbreak	No info	Systematic reporting (and testing) in case of ARI outbreak
		Test type	RT-PCR & others (rapid point of care)	RT-PCR	RT-PCR	RT-PCR	RT-PCR			No info	RT-PCR	Mostly RT-PCR	Serological blood test	RT-PCR	No	RT-PCR	RT-PCR		RT-PCR	RT-PCR	RT-PCR	RT-PCR
		No. of tests conducted	Unpublished	Unpublished	Unpublished	Yes	Yes			No info	No info	Yes	~60k as of early June	No info	No	No info	No info		No info	No info	No info	No info
	Communication	In annual report	Yes	No annual report yet	No annual report yet	Yes	No annual report yet			No annual report yet	Yes	No annual report yet	No annual report yet	Yes	No	No annual report yet	Yes		Yes	No annual report yet	Yes	No annual report yet
		In weekly report	Yes	Yes	Yes	Yes	Yes			No (ad hoc report)	Yes (daily report)	Yes	Specific report	Yes	No	Yes	Yes		Yes	Yes	Yes	Yes
		Delay in release	No	No	No	No	No			No	No	No	~3 days	No	No	No	No		No	No	No	No
		Data can be extracted	No	No	No	No	Yes			Yes	No	Yes	No	No	No	Yes	Yes		Yes	Yes	Yes	Yes
		Infographics available	No	No	No	Yes	Yes			No	No	Yes	Yes	No	No	No	Yes		No	No	No	Yes
		Interactive map	No	No	No	No	Yes			No	No	Yes	No	No	No	No	No		No	No	No	Yes
			Influenza surveillance	COVID-19 Surveillance
			Data available & published	More detailed / enhanced vs Flu	Unpublished data	No data	No info	NA

## Sheet: 5.
	5. Primary care surveillance
			France				Germany			Italy		Spain		England				Wales			Scotland			Northern Ireland
			Seasonal Influenza		COVID-19 Pandemic		Seasonal Influenza		COVID-19 Pandemic	Seasonal Influenza	COVID-19 Pandemic	Seasonal Influenza	COVID-19 Pandemic	Seasonal Influenza		COVID-19 Pandemic		Seasonal Influenza		COVID-19 Pandemic	Seasonal Influenza		COVID-19 Pandemic	Seasonal Influenza			COVID-19 Pandemic
	Surveillance tools		Sentinel GPs	Sentinel GPs	Sentinel GPs	Sentinel GPs	Sentinel GPs	Excess GP visit modelling	Mandatory disease notification	Sentinel GPs	Mandatory disease notification	Sentinel GPs	Mandatory disease notification	Sentinel GPs	GPs	Sentinel GPs	GPs	Sentinel GPs	GPs	Sentinel GPs	GPs	Sentinel GPs	Primary care	GPIHs	GPOOH	Sentinel GPs	GPIHs	GPOOH
			réseau Sentinelles	SOS Médecins	réseau Sentinelles	SOS Médecins	AGI-Sentinel	RKI statistical modelling	IfSG	Influnet-Vir	ISS Integrated Suveillance	Sentinel Sistema de Vigilancia de la Gripe en España (SVGE)	SiViES - Renave Notification	Royal College of General Practitioners Research and Surveillance Centre (RCGP RSC)	GP In Hours and Out-of-Hours (GPIH & OOH)	RCGP Swabbing Scheme	GP In Hours and Out-of-Hours (GPIH & OOH)	GP Sentinel Surveillance of Infections Scheme	GP Out-of-Hours (GPOOH)	GP Sentinel Surveillance of Infections Scheme	Scottish Influenza Surveillance Reporting Scheme (SISRS)	GP sentinel swabbing scheme (GPSSS)	Community Hub and Assessment Centres	NI Enhanced Surveillance of Influenza			NI Enhanced Surveillance of Influenza
	Outcome	5.1. ARI/ILI/COVID-like GP visits and/or incidence rates	ARI & ILI (tele)consultations	ARI & ILI (tele)consultations	Suspected COVID & ARI consultations	Suspected COVID	Yes	No	Yes	Yes	Yes	Collected but unpublished	No	Yes	Yes	ILI & LRTI GP vistis	Yes COVID-19-like, ARI, ILI, URTI, LRTI GP visits	Yes, ARI & ILI GP visits	Respiratory related consultations	Yes COVID-19-like, ARI, ILI, URTI, LRTI, pneumonia & severe asthma GP visits	Yes, ARI & ILI GP visits	Yes	Yes, COVID-19 (tele) consultations	Yes, ILI & Flu-like	Yes	Yes, ILI & Flu-like	Yes, ARI, ILI & COVID-19-like	Yes
		5.2. Biologically/laboratory-confirmed GP visits and/or incidence rates	Yes	No	No	No	Yes	No	Yes	Yes	Yes	Yes	LC primary care centre visits	Yes	No	Yes	No	Yes	No	No	No	Yes	Yes	No	No	Yes	Yes	No
		5.3. Associated excess GP visits	No	No	No	No	No	Yes	No	No	No	No	No	No	No	No	No	No	No	No	No	No	No	No	No	No	No	No
		.4. Associated excess work loss cases	No	No	No	No	No	Yes	No	No	No	No	No	No	No	No	No	No	No	No	No	No	No	No	No	No	No	No
	Granularity	Age group	0-90, in 5-year splits	<15, 15-64, 65+	Unpublished	<15, 15-44, 45-64, 65-74, 75+	0-4, 5-14, 15-34, 35-59, 60+	0-1, 2-4, 5-14, 15-34, 35-59, 60+	Collected but unpublished or merged within IfSG	0-4, 5-14, 15-64, 65+	Included in reporting obligation (ISS)	0-4, 5-14, 15-64, 65+	By 10 year age groups	>1, 1-4, 5-14, 15-24, 25-44, 45-64, 65-74, 75-84, 85+	<1, 1-4, 5-14, 15-44, 45-64, 65-74, 75+	0-4, 5-14, 15-44, 45-64, 65-74, 75-84, 85+	<1, 1-4, 5-14, 15-44, 45-64, 65-74, 75+	>1, 1-4, 5-14, 15-24, 25-34, 35-44, 45-64, 65-74, 75+	No	<15, 15-64, 65+	<1, 1-15, 15-44, 45-64, 65-74, 75+	>1, 1-4, 5-14, 15-24, 25-34, 35-44, 45-64, 65-74, 75+	No or unpublished	0-4, 5-14, 15-44, 45-64, 65+	<1, 1-4, 5-14, 15-44, 45-64, 65-74, 75+	0-4, 5-14, 15-44, 45-64, 65+	0-4, 5-14, 15-44, 45-64, 65+	<1, 1-4, 5-14, 15-44, 45-64, 65-74, 75+
		Gender	Yes	No	Unpublished	Yes	Unpublished	No				No	Yes	Yes	No	Yes	No	No	No	No	Collected but unpublished	No	Yes	No	No	No	No	No
		Risk condition	Per risk condition	No	Unpublished	No (or unpublished)	No	No		Collected as Y/N but unpublished		Collected but unpublished	No (or unpublished)	Yes	No	No	No	No	No	No	No	No	No	No	No	No	No	No
		Location	Yes, per department	Yes, per region	Yes, per department	Yes, per region	Yes, per region	No				Yes, per region	Yes, per region	Yes, by PHE center	Yes, by PHE center	Yes, by PHE center	Yes, by PHE center	Yes, by Health region	No	Yes, by Health board	Collected but unpublished	No	No or unpublished	No	No	No	No	No
		Virology	Flu virus type & sub-type, other viruses (RSV & others)	NA	Unpublished	No	Flu virus type & sub-type, other viruses (RSV & others)	Flu virus type, sub-type & RSV		Virus type & sub-type		Virus type & sub-type	SARS-CoV-2	Flu virus type & sub-type, other viruses (RSV & others)	NA	No	NA	Flu virus type & sub-type, other viruses (RSV & others)	No	No	NA	Flu virus type & sub-type, other viruses (RSV & others)	No	No	NA	Flu virus type & sub-type, other viruses (RSV & others)	No	NA
		Severity (symptoms, complications)	Hospital admission	No	Unpublished	No	Hospital admission	NA		No		No	No (or unpublished)	No	No	No	No	No	No	No	No	No	No	No	No	No	No	No
		Treatment	Antiviral & antibiotic treatment	No	Unpublished	No	No (or unpublished)	NA		No (or unpublished)		No (or unpublished)	No	No	No	No	No	Antiviral treatment	No	No	No	No	No	No	No	No	No	No
		Vaccination status	Yes	No	NA	NA	No	No		Collected but unpublished		Some regions	NA	Yes	No	NA	NA	Collected but unpublished	No	NA	No	Collected but unpublished	NA	Yes	No	Collected but unpublished	NA	No
	Timing	Frequency	Weekly	Weekly	Weekly	Daily	Weekly	Weekly		Weekly		Weekly	Weekly	Weekly	Weekly	Weekly	Weekly	Weekly	Weekly	Daily	Weekly	Weekly	Daily	Weekly	Weekly	Weekly	Daily	Weekly
		Time period	W40-W20	All year long	All year long (since 16th March)	All year long	All year long	W40-W20		W42-W17		W40-W20 weekly / W20-W40 biweekly	All year long	All year long	All year long	All year long	All year long	All year long	All year long	All year long	All year long	All year long	All year long	Weeks 40-21	Weeks 40-22	Weeks 40-21	All year long	Weeks 40-22
	Representa-tiveness	Geographical representativeness	National, regional, departmental	National & Regional	National, regional, departmental	National & Regional	National	National		National		National	National	National (England), regional	England	National	England	Wales	Wales	Wales	Scotland	Scotland	Scotland	Northern Ireland	England	Northern Ireland	Northern Ireland	England
		Population representativeness	~2%	No info	~2%	No info	>1%	>1%		0.02		0.0244	All populations	No info	No info	No info	~100% (40 million) population (in-hours) / 80% population (out-of-hours)	~4000 until beginning of June	No info	No info	~100% population	No info	No info	1	0.98	0.11	1	0.98
		Number of settings	1,450 GPs & paeds (300 GPs & paeds for virology)	62 out of 63 associations	675 GPs & 75 paeds	62 out of 63 associations	828 GPs & paeds	NA		~1,000 GPs		770 GPs (incl. 210 peads)	NA	~360 GPs (ILI) inc ~100 GPs (virological specimens)	~5k	~200-300 GP practices	~4,500 GP practices (in-hours)	~45 GP practices, ~20 GP sending virological samples	No info	No info	950 GP practices	No info	No info	323 GP practices (in-hours)	5 GP OOH centres (out-of hours)	33 GP practices	323 GP practices (in-hours)	5 GP OOH centres (out-of hours)
		Proportion of settings	2.3% for incidence (no info for virology)	No info	No info	No info	>1% (590 practices)	NA		0.03		0.03	NA	No info		No info	No info	No info	No info	No info	0.99	No info	No info	No info	No info	No info	No info	No info
	Sampling Strategy	Surveillance Type	Active sentinel syndromic surveillance	Active sentinel syndromic surveillance	Active sentinel syndromic surveillance	Active sentinel syndromic surveillance	Active sentinel syndromic surveillance	Excess event modelling		Active sentinel syndromic surveillance		Active sentinel syndromic surveillance	Passive systematic notification	Active sentinel syndromic surveillance	Passive syndromic surveillance	Active sentinel syndromic surveillance	Passive syndromic surveillance	Active sentinel syndromic surveillance	Passive syndromic surveillance	Active sentinel syndromic surveillance	Passive syndromic surveillance	Active sentinel syndromic surveillance	Passive syndromic surveillance	Passive syndromic surveillance	Active sentinel syndromic surveillance	Active sentinel syndromic surveillance	Passive syndromic surveillance	Active sentinel syndromic surveillance
		Definition	ILI : >39°, myalgia and respiratory sp, sudden onset	ILI : >38,5°, myalgia and respiratory sp, sudden onset	No info	14 COVID-like symptoms (including anosme, agueusie)	ARI	RKI model based on AGI sentinel data		ILI		ILI	Diagnosed COVID-19 cases by HCPs, confirmed cases after test by RT-PCR	No info	ILI (in hours), ILI & ARI (out of hours)	ILI & LRTI	COVID-19 like, URTI, LRTI, ILI	ILI, LRTI	Respiratory related consultations	ARI & ILI	ILI (individual with ARI with physician-diagnosed fever or complaint of fever)	ILI, LRTI	Consultations or teleconsultations for COVID-19 advice or assessment	ILI, Flu-like	ILI (in hours), ILI & ARI (out of hours)	ILI, LRTI	ILI, Flu-like	ILI (in hours), ILI & ARI (out of hours)
		Sampling	Max 1 test / p/ week for virology	No info	No info	No info	All ARI patients in participating sentinel sites	NA		Random		2 first cases of the week	Systematic	Systematic	NA	No info	NA	No info	NA	No info	NA	No info	No info	NA	NA	No info	NA	NA
		Test type	RT-PCR	No info	RT-PCR	No info	RT-PCR	NA		RT-PCR		RT-PCR	RT-PCR	RT-PCR	NA	RT-PCR	NA	RT-PCR	NA	RT-PCR	NA	RT-PCR	NA	NA	NA	RT-PCR	NA	NA
		No. of tests conducted	2500 (2018/19)	No info	No info	No info	Yes	NA		Yes		Collected but published only weekly	No info	No info	NA	No info	NA	Yes	NA	Yes	NA	No info	NA	NA	NA	No info	NA	NA
	Communication	In annual report	Yes	Yes	No annual report yet	No annual report yet	Yes	Yes		Yes		Yes	No annual report yet	Yes (PHE + specific report)	Yes	No annual report yet	No annual report yet	Yes	No	Yes	Yes, specific report	Yes	No annual report yet	Yes	Yes	Yes	No annual report yet	Yes
		In weekly report	Yes	Yes	Yes	Yes	Yes	No		Yes		Yes	Yes (daily report)	Yes	Yes	Yes	Yes	Yes	Yes	Yes	Yes	Yes	Ad hoc report	Yes	Yes	Yes	Yes	Yes
		Delay in release	No	No	No	No	No	No		No		No	No	Yes	No	No	No	No	No	No	No	No	Yes	No	No	No	No	No
		Data can be extracted	No	Yes (Geodes)	No	Yes (Geodes)	No	Yes		Not all		No	No	Yes	No	No	No	Yes	Yes	Yes	No	No	No	No	No	No	No	No
		Infographics available	No	No	No	No	Not all	Yes		No		No	No	No	No	No	No	No	No	No	No	No	No	No	No	No	No	No
		Interactive map	No	Yes (Geodes)	No	Yes (Geodes)	Yes	No		No		No	No	No	No	No	No	No	No	No	No	No	No	No	No	No	No	No
			Influenza surveillance	COVID-19 Surveillance
			Data available & published	More detailed / enhanced vs Flu	Unpublished data	No data	No info	NA

## Sheet: 6.
	6. Hospital surveillance
			France				Germany						Italy		Spain			England						Wales		Scotland					Northern Ireland
			Seasonal Influenza		COVID-19 Pandemic		Seasonal Influenza			COVID-19 Pandemic			Seasonal Influenza	COVID-19 Pandemic	Seasonal Influenza		COVID-19 Pandemic	Seasonal Influenza			COVID-19 Pandemic			Seasonal Influenza	COVID-19 Pandemic	Seasonal Influenza	COVID-19 Pandemic				Seasonal Influenza		COVID-19 Pandemic
	Surveillance tools		Sentinel hospitals	Severe outcome surveillance	Emergency departments notification	Hospital & Severe outcome surveillance	Mandatory disease notification	Sentinel hospitals	Excess hosp. modelling	Sentinel EDs	Mandatory disease notification	Severe outcomes surveillance	Severe outcome surveillance	Severe outcome surveillance	Sentinel hospitals	Severe outcome surveillance	Mandatory disease notification	Emergency department attendances	Sentinel Hospitals	Severe outcome surveillance	Sentinel emergency wards	Severe outcome surveillance	Severe Respiratory Failure centres	Hospital surveillance	Hospital surveillance	Severe outcome surveillance	Wider impact		Severe outcome surveillance	Severe outcome surveillance	Severe outcome surveillance	Severe outcome surveillance	Severe outcome surveillance	ICU surveillance
			Organisation de la surveillance coordonnée des urgences (OSCOUR)	CIRE	Organisation de la surveillance coordonnée des urgences (OSCOUR)	Système d'information pour le suivi des victimes (SI-VIC)	IfSG obligation	Syndromische Krankenhaus-Surveillance (ICOSARI)	RKI statistical modelling	Routinedaten aus dem Gesundheitswesen in Echtzeit (SUMO)	IfSG - Hospital	Interdisziplinären Vereinigung für Intensiv- und Notfallmedizin (DIVI)	SARI sentinel hospitals 'Casi Gravi'	ISS Integrated surveillance	Casos hospitalizados confirmados de gripe (CHOSP)	Vigilancia de casos graves hospitalizados confirmados de gripe (CGHCG)	SiViES - Renave Notification	Emergency Department Syndromic Surveillance System (EDSSS)	Severe Influenza Surveillance System (USISS) Sentinel	Severe Influenza Surveillance System (USISS) Mandatory	Emergency Department Syndromic Surveillance System (EDSSS)	COVID-19 Hospitalization in England Surveillance System (CHESS) mandatory	Severe Respiratory Failure (SRF) Centres	Hospital surveillance	Hospital surveillance (critical care, ITU & ICU wards)	SARI surveillance / USISS mandatory in ICUs	Accident & Emergency attendances	Emergency & planned admission	NHS National Services Scotland (NSS)	Scottish Intensive Care Society Audit Group (SICSAG)	Non-ICU / HDU surveillance	USISS mandatory (ICU / HDU surveillance)	Admissions & Discharges (Patient Administration System)	ICU occupancy - Critical Care Network for Northern Ireland (CCaNNI)
	Outcome	6.1. ILI/COVID-like or biologically/laboratory-confirmed Emergency Department visits	Yes	No	Yes	No	No	No	No	Yes	No	No	Unpublished	?	No	No	No	Yes	No	No	Yes	No	No	Yes	No	No	Yes, all causes	Yes, all causes	No	No	No	No	No	No
		6.2. SARI/ILI/COVID-like hospital admissions	Yes	No	No	Yes	No	Yes	No	No	Yes	No	Unpublished	Yes	Yes	Yes	Yes	No	Yes	No	No	Yes	No	Yes	Yes	Yes	No	Yes, all causes	Yes	No	No	No	No	No
		6.3. Biologically/laboratory-confirmed hospital admissions	No	No	No	Yes	Yes	No	No	No	Yes	No	Unpublished	Yes	Yes	Yes	Yes	No	Yes	No	No	Yes	No	Yes	Yes	Yes	No	No	Yes	No	Yes	No	Yes	No
		6.4. Influenza-associated excess hospital admissions	No	No	No	No	No	No	Yes	No	No	No	No	No	No	No	No	No	No	No	No	No	No	No	No	No	No	No	No	No	No	No	No	No
		6.5. Biologically/laboratory-confirmed ICU admissions	No	Yes	No	Yes (biological confirmation or CT image)	No	No	No	No	No	Yes	Yes	Yes	Yes	Yes	Yes	No	Yes	Yes	No	Yes	Yes (ECMO admissions)	Yes	Yes	Yes	No	No	Yes	Yes	No	Yes	No	Yes
	Granularity	Age group	0-4, 5-14, 15-64, 65+	0-4, 5-14, 15-64, 65+	<2, 2-14, 15-44, 45-64, 65-74, 75+	by 10 year age group	0-1, 2-4, 5-14, 15-34, 35-59, 60-79, 80+	0-1, 2-4, 5-14, 15-34, 35-59, 60-79, 80+	0-1, 2-4, 5-14, 15-34, 35-59, 60+	0-19, 20-39, 40-59, 60-79, 80+	Unpublished	No info	0-4, 5-14, 14-49, 50-64, 65-74, 75+	Yes	0-4, 5-14, 15-64, 64+	0-4, 5-14, 15-44, 45-64, 64+	<2, 2-4,5-14, 15-29, 30-39, 40-49, 50-59, 60-69, 70-79, 80+	Consolidated	<1, 1-4, 5-14, 15-24, 25-34, 35-44, 45-64, 65-74, 75+	<1, 1-4, 5-14, 15-44, 45-64, 65+	<1, 1-4, 5-14, 15-44, 45-64, 65+	0-4, 5-14, 15-44, 45-64, 65-74, 75-84, 85+	No	<1, 1-4, 5-14, 15-24, 25-34, 35-44, 45-64, 65-74, 75+	No	<1, 1-4, 5-14, 15-44, 45-64, 65+	<5, 5-14, 15-44, 45-64, 65-74, 75-84, 85+	<5, 5-14, 15-44, 45-64, 65-74, 75-84, 85+	<5, 5-14, 15-44, 45-64, 65-74, 75-84, 85+	16-49, 50-59, 60-69, 70+	No or unpublished	<1, 1-4, 5-14, 15-44, 45-64, 65+	By 20y age groups	<1, 1-4, 5-14, 15-44, 45-64, 65+
		Gender	Unpublished	Yes	Yes	Yes	No (or unpublished)	No (or unpublished)	No (or unpublished)	No	Unpublished	No info		Yes	Unpublished	Yes	Yes	No	No	No	Yes	Yes	No	Yes	No	No	Yes	Yes	Yes	Yes	No	Yes	No	No
		Risk condition	No	Yes, per chronic condition	No	No	No (or unpublished)	No (or unpublished)	No (or unpublished)	No	Unpublished	No info	Consolidated	Yes, incl HCP	No	Yes, per chronic condition	Yes, per chronic condition	No	No	No	No	No	No	No (or unpublished)	No	No	No	No	No	Yes, per chronic condition	No	Yes	No	No
		Location	Yes	No	Yes	Yes	Yes	No (or unpublished)	NA	No	Yes, per district & setting	Yes, per hospital & district		Yes, per region & LHU	No (or unpublished)	No (or unpublished)	Per hospital (in regional reports)	No	No	per 100,000 trust catchment population for England	Yes, by PHE centre	Yes, per NHS region	No	No (or unpublished)	Yes, per health board	Yes, by region	Yes, by health board	Yes, by health board	Yes, by NHS board & setting of infection	Yes, by health board	No	No	Yes, by hospital	No
		Virology	No	Virus type & sub-type (when available)	No	No	No	No	Flu virus type & sub-type	No	No	No info	Virus type & sub-type	SARS-CoV-2	Virus type & sub-type	Virus type & sub-type	No	No	Virus type & sub-type	Flu virus type & sub-type, other viruses (RSV & others)	No	Sars-Cov-2	Sars-Cov-2	Flu virus type & sub-type, other viruses (RSV & others)	No	Yes, virus type, sub-type	No	No	No	Sars-Cov-2	Flu virus type & sub-type, other viruses (RSV & others)	Flu virus type & sub-type, other viruses (RSV & others)	Sars-Cov-2	Sars-Cov-2
		Severity (symptoms, complications)	Severity from CCMU 1 to 5, Hospital admissions & ICU	ARDS, ventilation & deaths	Hospital admissions & ICU	Hospitalisation, ICU, return to home	Pneumonia, ECMO, ARDS & deaths	Proportion to ICU & ECMO	NA	Level of severity from 1 to 5	Unpublished	ICU admission, mechnical ventilation, death, recovered	ECMO & deaths	Yes, level of gravity, ICU admission, death	Proportion to ICU & deaths	Pneumonia, co-infection, SDRA, organic failure, proportion to ICU & deaths	Pneumonia, Proportion to ICU, death	No	Proportion to ICU, deaths	Yes, in case of admission to Severe Respiratory Failure Center	No	Proportion to ICU, invasive ventilation	No	Breakdown between General in & Outpatient, Urgent care & accident / emergency wards, ICU wards	Include critical care, ITU & ICU wards, invasive ventilation	ICU admissions, Case fatality rate	No	No	No	Length of stay, ouctome on ICU discharge, 30-days after ICU admission mortality	No	Yes, in case of admission to Severe Respiratory Failure Center, or death	No	Yes, ventilation status
		Treatment	No	No	No (or unpublished)	No (or unpublished)	No (or unpublished)	No (or unpublished)	NA		No (or unpublished)	No info	No (or unpublished)	No (or unpublished)	No (or unpublished)	No (or unpublished)	No (or unpublished)	No	No	No	No	No	No	No (or unpublished)	No	No	No	No	No	Level of care in ICU, number of organ systems supported, respiratory & CV support type	No	No (or unpublished)	No	No (or unpublished)
		Vaccination status	No	Yes	NA	NA	No	No	No	NA	NA	NA	Yes	NA	No	Yes	NA	No	Yes	No	NA	NA	NA	No (or unpublished)	NA	No	NA	NA	NA	NA	No	Yes	No	Yes
	Timing	Frequency	Weekly	Weekly	Daily	Daily	Weekly	Weekly	Annual	Daily	Daily	Daily	Weekly	Daily	Weekly	Weekly	Daily	Weekly	Weekly	Weekly	Daily	Daily	Weekly	Weekly	Weekly	Weekly	Daily	Daily	Daily	Daily	Weekly	Weekly	Daily	Weekly
		Time period	All year long	W45-W15	All year long	All year long (since March 1st )	All year long	All year long	W40-W20	All year long (started this year)	All year long	All year long	W42-W17	All year long	All year long	All year long	All year long	All year long	All year long	All year long	All year long	All year long	All year long	All year long	All year long	Week 40-Week20	All year long	All year long	All year long	All year long	All year long	All year long	All year long	All year long
	Representa-tiveness	Geographical representativeness	National, regional	National	National, regional, departmental	National, regional, departmental	National	National	National	National	National	National	National	National, regional	National, regional	National, regional	National, regional	England	England	UK, England, Scotland, Northern, Ireland	England	England	England	Wales	Wales	Scotland	Scotland	Scotland	Scotland	Scotland	Northern Ireland	UK, Northern Ireland	Northern Ireland	Northern Ireland
		Population representativeness	0.93	60-70%	0.93	1	1	0.06	No info	No info	No info	No info	50-100%	1	~52%	~52%	1	No info	~10%	1	No info	No info	No info	No info	No info	No info	No info	No info	No info	1	No info	1	1	1
		Number of settings	690	192 ICU units	690	>1.5k healthcare facilities	All medical settings	73	No info	9	No info	1,286 hospitals	No info	No info	100	100	All settings	25 sentinel EDs	~44 NHS acute trusts	All ICU	81 EDs	~130 NHS trusts	5 SRFs	No info	No info	No info	No info	No info	No info	All ICUs & reconverted HDUs	No info	All ICU	All Trusts	All ICU
		Proportion of settings	No info	No info	No info	No info	1	No info	No info	No info	1	No info			No info	No info	1	All	No info	1	No info	No info	1	No info	No info	No info	No info	No info	No info	1	No info	1	1	1
	Sampling Strategy	Surveillance Type	Active sentinel syndromic surveillance	Active sentinel syndromic surveillance	Active sentinel syndromic surveillance	Passive systematic notification	Passive systematic notification	Active sentinel syndromic surveillance	Excess event modelling	Active sentinel syndromic surveillance	Passive systematic notification	Passive mandatory notification	Active sentinel syndromic surveillance	Passive systematic notification	Active sentinel syndromic surveillance	Active sentinel syndromic surveillance	Passive systematic notification	Active sentinel syndromic surveillance	Active sentinel syndromic surveillance	Active sentinel syndromic surveillance	Active sentinel syndromic surveillance	Active sentinel syndromic surveillance	Passive systematic notification	Active sentinel syndromic surveillance	Passive systematic notification	Active sentinel syndromic surveillance	Passive healthcare utilisation surveillance	Passive healthcare utilisation surveillance	Active sentinel syndromic surveillance	Passive systematic notification	Active sentinel surveillance	Active sentinel surveillance	Passive systematic notification	Active sentinel surveillance
		Definition	CIM 10 (ILI or Flu)	SARI	Suspected COVID cases	No info	Lab confirmed	ICD 10 Codes J09-J22	RKI model based on AGI Sentinellen data (very conservative as only include hospital admission after ARI consultation at GP)	Cardiovascular (CEDIS-PCL Codes 001-012), neurological (Codes 401-411) or respiratory reasons (Codes 651-661)	Clinically diagnosed or lab-confirmed hospitalized patients	No info	SARI	No info	Lab-confirmed, independent of severity	Lab-confirmed severe cases	Diagnosed COVID-19 cases by HCPs, confirmed cases after test by RT-PCR	ARI	ARI	SARI	COVID-like, ARI, ILI, pneumonia	No info	No info	ARI	Patient with a positive Sars-Cov-2 test taken in community or hospital setting in Wales within 28 days prior to admission	SARI	Number of visit to A& E wards across Scotland NHS	Number of hospital admission emergency and routine hospital wards across Scotland NHS	A patient who may have tested positive for COVID-19 14 days prior to admission to hospital, on the day of their admission or during their stay in hospital.	Patients whose laboratory test was positive before discharge from the ICU and after additional validation checks have been undertaken	All lab-confirmed influenza cases in hospitals	All lab-confirmed influenza cases in level 2 and 3 critical care units	All lab-confirmed COVID-19 inpatient cases	All lab-confirmed COVID-19 cases in ICU
		Sampling	NA	Sentinel SARI	No info	No info	No info	No info	NA	NA	No info	No info	No info	No info	No info	No info	No info	NA	No info	Systematic	NA	Systematic	Systematic	No info	Systematic	No info	No info	No info	No info	Systematic	No info	Systematic	Systematic	Systematic
		Test type	NA	RT-PCR & others (rapid point of care)	No info	No info	RT-PCR & others	Multiple tests	NA	NA	No info	No info	RT-PCR	Not mentioned (most likely RT-PCR)	RT-PCR/ viral culture / Antibody assay	RT-PCR/ viral culture / Antibody assay	RT-PCR/ viral culture / Antibody assay	NA	RT-PCR	RT-PCR	NA	RT-PCR	RT-PCR	RT-PCR	RT-PCR?	RT-PCR	No info	No info	RT-PCR	RT-PCR	RT-PCR	RT-PCR	RT-PCR	RT-PCR
		No of tests conducted	NA	Yes	No info	No info	No info	No info	NA	NA	No info	No info		Yes	No info	No info	No info	NA	No info	No info	NA	No info	No info	Yes	Yes	No info	No info	No info	No info	Yes	Yes	No info	No info	No info
	Communication	In annual report	Yes	Yes	No annual report yet	No annual report yet	Yes	Yes	Yes	No annual report yet	No annual report yet	No annual report yet	Yes	No annual report yet	Yes	Yes	No annual report yet	Yes	Yes	Yes	No annual report yet	No annual report yet	No annual report yet	Yes	No annual report yet	Yes	No annual report yet	No annual report yet	No annual report yet	Yes, specific ad hoc report	Yes	Yes	Yes	Yes
		In weekly report	Yes	Yes	Yes	Yes	Yes	Yes	No	No	Yes (daily report)	Yes (daily report)	Yes	Yes (daily report)	Yes	Yes	Yes	No	Yes	Yes	Yes	Yes	Yes	Yes	Yes	Yes	Yes	Yes	Yes	Yes	Yes	Yes	Yes	Yes
		Delay in release	No	No	No	No	No	No	No	No	No	No	No	No	No	No	No	No	No	No	No	No	No	No	3 days	No	No	No	No	Yes	No	No	No	No
		Data can be extracted	Yes	No	Yes	Yes (GEODES dataset)	Yes	No	No	No	Yes	Yes	Yes	No	Yes	Yes	No	Yes	No	No	No	No	No	Yes	No	No	Yes	Yes	Yes	No	No	No	No	No
		Infographics available	No	No	Limited	Limited	No	No	No	No	No	No	No	Yes	No	No	Yes	No	No	No	No	Yes	No	Yes	Yes	No	No	No	No	Yes	No	No	Yes	Yes
		Interactive map	Yes	No	Yes	Yes	No	No	No	No	No	Yes	No	No	No	No	Yes (on regional websites)	No	No	No	No	No	No	No	No	No	No	No	No	No	No	No	Yes	Yes
			Influenza surveillance	COVID-19 Surveillance
			Data available & published	More detailed / enhanced vs Flu	Unpublished data	No data	No info	NA

## Sheet: 7.
	7. Mortality surveillance
			France								Germany					Italy				Spain				England					Wales					Scotland					Northern Ireland
			Seasonal Influenza				COVID-19 Pandemic				Seasonal Influenza			COVID-19 Pandemic		Seasonal Influenza		COVID-19 Pandemic		Seasonal Influenza		COVID-19 Pandemic		Seasonal Influenza			COVID-19 Pandemic		Seasonal Influenza	COVID-19 Pandemic				Seasonal Influenza		COVID-19 Pandemic			Seasonal Influenza		COVID-19 Pandemic
	Surveillance tools		Hospital lab-confirmed mortality	Mandatory death notification	All-cause mortality	Excess-mortality model	Mandatory death notification	Hospital lab-confirmed mortality	Social & medical setting mortality	All-cause excess mortality	Mandatory disease notification	Excess-mortality modelling	Excess-mortality modelling	Mandatory death notification	Excess-mortality modelling	Hospital lab-confirmed mortality	Excess-mortality modelling	Mandatory death notification	Excess-mortality modelling	Hospital lab-confirmed mortality	Excess-mortality modelling	Mandatory death notification	Excess-mortality modelling	Hospital lab-confirmed mortality	Lab-confirmed mortality	Excess-mortality modelling	Mandatory death notification	Excess-mortality modelling	Excess-mortality model	Mandatory death notification	Mandatory death notification	Mandatory death notification	Excess-mortality model	Hospital lab-confirmed mortality	Excess-mortality model	Mandatory death notification	Death statistics	Excess-mortality model	Death statistics	Excess-mortality model	Mandatory death notification	Death statistics	Excess-mortality model
			Système d'information pour le suivi des victimes (SI-VIC)	Electronic death cause registry (CépiDc)	Santé Publique France - INSEE	SPF algorithm + FluMOMO	Electronic death cause registry (CépiDc)	Système d'information pour le suivi des victimes (SI-VIC)	Surveillance établissements sociaux et médico sociaux (ESMS)	Sante Publique France - INSEE (used by EuroMOMO)	IfSG Obligation	RKI Model	FluMOMO	IfSG obligation	EuroMOMO	Casi gravi	Sismg + EuroMOMO	ISTAT - ISS Deaths report	EuroMOMO	Vigilancia de casos graves hospitalizados confirmados de gripe (CGHCG)	MOMO	SiViES - Renave Notification	EuroMOMO	Severe Influenza Surveillance System (USISS) Mandatory	Peadiatric mortality	FluMOMO	PHE mandatory reporting	EuroMOMO	EuroMOMO	Suspected & lab-confirmed COVID-19 deaths (PHW Deaths)	All causes & COVID-19 deaths (ONS Wales Deaths)	Care homes (Care Inspectorate Wales)	EuroMOMO	SARI Surveillance	EuroMOMO	National Records Scotland (NRS)	COVID-19 positive deaths (HPS Statistics)	EuroMOMO	Respiratory associated deaths (NISRA)	EuroMOMO	COVID-19 positive deaths	COVID-19 associated deaths (NIRSA)	EuroMOMO
	Outcome	7.1 Diagnosed or biologically/laboratory-confirmed deaths	Yes	Yes (Flu, CIM 10)	No	No	Yes	Yes	Yes	No	Yes	No	No	Yes	No	Yes	No	Yes	No	Yes	No	Yes	No	Yes	Yes	No	Yes	No	No	Yes	Yes	Yes	No	Yes	No	Yes, suspected or confirmed	Yes, lab-confirmed death only	No	Yes	No	Yes, lab-confirmed death only	Yes, suspected or confirmed	No
		7.2. Influenza-associated excess deaths	No	No	Yes (all causes)	Yes (all causes & attributable to flu)	No	No	No	Yes (all causes)	No	Yes	Yes	No	Yes	No	Yes	No	Yes	No	Yes (all causes)	No	Yes (all causes)	No	No	Yes	No	Yes	Yes	No	No	No	Yes	No	Yes	No	No	Yes	No	Yes	No	No	Yes
	Granularity	Age group	0-4, 5-14, 15-34, 35-64, 65+	by 5y age group	0-64, 65-74, 75+	0-64, 65-74, 75+	by 10 year age groups	Consolidated (only highlights published)	Consolidated (collected but not published in detail)	0-64, 65-74, 75+	0-4, 5-14, 15-34, 35-59, 60-79, 80+	Consolidated	Consolidated	By 10 year age groups	0-14, 15-44, 45-64, 65-74, 75-84, 65+, 85+	0-4, 5-14, 14-49, 50-64, 65-74, 75+	65+: 65-74, 75-84, +85	<9, 10-19, 20-29, 30-39, 40-49, 50-59, 60-69, 70-79, 80-89, 90+	0-14, 15-44, 45-64, 65-74, 75-84, 65+, 85+	0-4; 5-14, 15-44; 45-64, 64+	<65, 65-74, 75+	<2, 2-4,5-14, 15-29, 30-39, 40-49, 50-59, 60-69, 70-79, >80	<65, 65-74, 75+	<1, 1-4, 5-14, 15-44, 45-64, 65+	Consolidated	<5, 5-14, 15-64, 65+	<5, 5-9, 10-19, 20-29, 30-39, 40-49, 50-59, 60-69, 70-79, 80+	0-24, 25-44, 45-64, 65-74, 75-84, 85+	<5, 5-14, 15-64, 65+	By 10y age groups	0-1, 1-14, 15-44, 45-64, 65-74, 75-84, 85+	No	<5, 5-14, 15-64, 65+	<1, 1-4, 5-14, 15-44, 45-64, 65+	<5, 5-14, 15-64, 65+	By 10y age groups	0-14, 15-44, 45-64, 65-74, 75-84, 85+	<5, 5-14, 15-64, 65+	No	<5, 5-14, 15-64, 65+	By 20y age groups	<1, 1-14, 15-44, 45-65, 65-74, 75-84, 85+	<5, 5-14, 15-64, 65+
		Gender	No	No	No	No	Yes	Unpublished	No	Unpublished	Yes	No	No	Yes	No	Yes	No	Yes	No	Yes	Yes	Yes	Yes	No	No	No	Yes	No	No	Yes	Yes	No	No	No	No	Yes	Yes	No	No	No	Yes	Yes	No
		Risk condition	No	No	No	No	Yes, per risk condition	No	No	No	Unpublished	No	No	Consolidated (collected but not published in detail)	No	Consolidated	No	Yes, per chronic condition	No	Yes, per chronic condition	No	Yes, per chronic condition	No	No (or unpublished)	Yes	No	No	No	No	No	No	No	No	No	No	No	No	No	No	No	No	No	No
		Location	No	No	National/regional	National/regional	National/regional	National/regional	National/regional	National/regional	Yes	No	Yes (Berlin & Hesse)	Yes, per district & setting	Yes, per Länder (Berlin & Hesse)	Yes, per region		Yes, per region, city	No	No	National, regional	Per hospital (in regional reports)	National, regional	unpublished	No	No	Yes, by upper-tier local authority	Yes, by PHE center	No	Yes, by local health board	Yes, by health board & type of setting	By exact location of death	No	Yes, by region	No	Yes, by local authority of residence	No	No	No	No	Yes, by local gov district & type of setting of death	Yes, by local gov district & type of setting of death	No
		Virology	Virus type & sub-type	No	No	No	No	No	No	No	Virus type & sub-type	No	No	No	No	Virus type & sub-type	No	No	No	Virus type & sub-type	No	No	No	Virus type & sub-type	Virus type & sub-type	No	Sars-Cov-2	No	No	No	No	No	No	Yes virus type, sub-type	No	No	No	No	No	No	No	No	No
		Severity (symptoms, complications)	Yes	NA	NA	NA	No	Yes	No	NA	NA	NA	NA	No	NA	NA	NA	Yes, symptoms and reason for hospital admission	NA	No (or unpublished)	NA	No (or unpublished)	NA	No (or unpublished)	No (or unpublished)	NA	No (or unpublished)	NA	NA	No (or unpublished)	No	No	NA	ICU admissions, Case fatality rate	NA	No	No	NA	NA	NA	No	No	NA
		Treatment	No	No	NA	NA	No	No	No	NA	NA	NA	NA	No	NA	NA	NA	Yes, antibiotic, antiviral & corticosteroids use	NA	No (or unpublished)	NA	No (or unpublished)	NA	No (or unpublished)	No (or unpublished)	NA	No (or unpublished)	NA	NA	No (or unpublished)	No	No	NA	No	NA	No	No	NA	NA	NA	No	No	NA
		Vaccination status	Yes	NA	NA	NA	NA	NA	NA	NA	No	NA	NA	NA	NA	Yes	NA	NA	NA	Yes	NA	NA	NA	No (or unpublished)	Yes	NA	NA	NA	NA	NA	NA	NA	NA	No	NA	NA	NA	NA	NA	NA	NA	NA	NA
	Timing	Frequency	Weekly	Weekly	Weekly	Weekly	Daily	Daily	Weekly	Weekly	Weekly	Annual	Annual	Daily	Weekly	Weekly	Annual	Daily	Annual	Weekly	Weekly	Weekly	Weekly	Daily	Annual	Weekly	Weekly	Daily	Weekly	Daily	Daily	Daily	Weekly	Weekly	Weekly	Daily	Daily	Weekly	Weekly	Weekly	Daily	Daily	Weekly
		Time period	All year long	All year long	All year long	All year long	All year long	All year long (since March 1st )	All year long	All year long	All year long	All year long	All year long	All year long	All year long	W42-W17	All year long	All year long	All year long	All year long	All year long	All year long	All year long	All year long	All year long	All year long	All year long	All year long	All year long	All year long	All year long	All year long	All year long	Week 40-Week20	All year long	All year long	All year long	All year long	All year long	All year long	All year long	All year long	All year long
	Representa-tiveness	Geographical representativeness	National	National/regional	National/regional	National/regional	National, regional	National & per region	National & regional & departmental	National/regional	National	National	Regional	National	National	National	National	National, regional	National	Wk 40 -Wk 20	National, regional	National, regional	National, regional	England	England	England	England	England	Wales	Wales	Wales	Wales	Wales	Scotland	Scotland	Scotland	Scotland	Scotland	Northern Ireland	Northern Ireland	Northern Ireland	Northern Ireland	Northern Ireland
		Population representativeness	No info	~20%	77% national deaths	77% national deaths	~25%	1	All populations	77% national deaths	1	1	Berlin & Hesse only	1	Berlin & Hesse only	50-100%	0.2	0.935	0.2	0.52	0.93	1	0.93	1	1	0.85	1	1	No info	No info	1	1	No info	No info	No info	1	1	No info	No info	No info	1	1	No info
		Number of settings	192 ICU units	All settings	3000 municipalities	3000 municipalities	All settings	>1.5k healthcare facilities	Unpublished	3000 municipalities	All medical institutions	No info	No info	No info	No info	No info	No info	7, 270 cities	No info	100	3929 civil registries	No info	3929 civil registries	132	No info	No info	NA	NA	No info	No info	NA	No info	No info	No info	No info	Any setting, hospitals and care homes	No info	No info	No info	No info	Any setting, hospitals, care homes, community, …	Any setting, hospitals, care homes, community, …	No info
		Proportion of facilities	Out of 376 ICUs	NA	No info	No info	NA	No info	100% ESMS settings	No info	1	NA	NA	No info	No info	Not all ICU units	No info	0.92	No info	No info	All provinces	No info	All provinces	0.923077	No info	No info	NA	NA	No info	No info	NA	No info	No info	No info	No info	Mandatory / 100%	Mandatory / 100%	No info	No info	No info	Mandatory / 100%	Mandatory / 100%	No info
	Sampling Strategy	Surveillance type	Active sentinel surveillance	Death Registry	Passive systematic notification	Excess death modelling	Death Registry	Passive systematic notification	Active sentinel surveillance	Excess death modelling	Passive systematic notification	Excess death modelling	Excess death modelling	Passive systematic notification	Excess death modelling	Active sentinel surveillance	Excess death modelling	Passive systematic notification	Excess death modelling	Active sentinel surveillance	Excess death modelling	Passive systematic notification	Excess death modelling	Active sentinel surveillance	Passive systematic notification	Excess death modelling	Passive systematic notification	Excess death modelling	Excess death modelling	Passive systematic notification	Passive systematic notification	Passive systematic notification	Excess death modelling	Active sentinel syndromic surveillance	Excess death modelling	Passive systematic notification	Death certificate analysis	Excess death modelling	Death certificate analysis	Excess death modelling	Passive systematic notification	Death certificate analysis	Excess death modelling
		Definition	SARI	Attributable to influenza	All causes	All causes & attributable to influenza	Attributable to COVID-19	Clinically diagnosed or Lab-confirmed COVID death notification	Clinically diagnosed or Lab-confirmed COVID death notification	All causes, as per EuroMOMO model	Lab-confirmed flu death notification	Attributable to influenza (based on all causes)	Winter excess mortality and attributable to influenza (based on all causes)	Systematic reported of clinically diagnosed or lab-confirmed death	TBC	SARI	All causes	Clinically diagnosed or lab-confirmed death, but may not include nursing homes	All causes	No info	All causes	Diagnosed COVID-19 cases by HCPs, confirmed cases after test by RT-PCR	All causes	SARI	Lab-confirmed flu death notification	All causes & attributable to influenza	28 day definition: A death in a person with a laboratory-confirmed positive COVID-19 test and died within (equal to or less than) 28 days of the first positive specimen date; 60 day definition: A death in a person with a laboratory-confirmed positive COVID-19 test and either: died within 60 days of the first specimen date OR died more than 60 days after the first specimen date only if COVID-19 is…	All causes	All causes	Clinically diagnosed or lab-confirmed death from hospitals and care homes	Death certificate with COVID-19 using ICD-10 codes (U07.1 & U07.2) or that had COVID-19 mentioned anywhere on the death certificate, whether as underlying cause or not.	Suspected or lab-confirmed deaths	All causes	SARI	All causes	This data from NRS include all deaths where COVID-19 was mentioned on the death certificate	28 day definition: A death in a person with a laboratory-confirmed positive COVID-19 test and died within (equal to or less than) 28 days of the first positive	All causes	Respiratory associated deaths include those that are attributable to influenza, other respiratory infections or their complications. This includes “bronchiolitis, bronchitis, influenza or pneumonia” keywords recorded on the death certificate.	All causes	Patients who have died within 28 days of first positive test result, whether or not COVID-19 was the cause of death	Certificates with an underlying cause of death of COVID-19, and / or any mention of COVID-19	All causes
		Test type	RT-PCR	No info	NA	NA	No info	No info	No info	NA	Multiple tests	NA	NA	No info	No info	RT-PCR	NA	Not mentioned (most likely RT-PCR)	NA	RT-PCR/ viral culture / Antibody assay	NA	RT-PCR	NA	RT-PCR	RT-PCR	NA	RT-PCR	No info	NA	RT-PCR	NA	RT-PCR	NA	RT-PCR	NA	RT-PCR or no test	RT-PCR	NA	NA	NA	RT-PCR or no test	RT-PCR or no test	NA
	Communication	In annual report	Yes	No	Yes	Yes	No annual report yet	No annual report yet	No annual report yet	Yes	Yes	Yes	Yes	No anuual report yet	No annual report yet	Yes	Yes	No annual report yet, Trimester report	No annual report yet	Yes	No annual report yet	No annual report yet	No annual report yet	Yes	Yes	Yes	No annual report yet	No annual report yet	Yes	No annual report yet	No annual report yet	No annual report yet	Yes	Yes	Yes	No annual report yet	No annual report yet	Yes	No	Yes	No annual report yet	No annual report yet	Yes
		In weekly report	Yes	No	Yes	Yes	Yes	Yes	Yes	Yes	No	No	No	Yes (daily reporting)	Yes	Yes	No	Yes	Yes	Yes	Yes, specific report	Yes	Yes, specific report	Yes	No	Yes	Yes	Yes	Yes	Yes	Yes	Yes	Yes	Yes	Yes	Yes	Yes	Yes	Yes	Yes	Yes	Yes	Yes
		Delay in release	No	Yes (2 years)	No	No	No	No	No	No	No	Yes	No	No	No	No	No	No	No	No	No	Yes	No	No	No	No	No	No	No	No	No	No	No	Yes	No	No	No	No	No	No	No	No	No
		Data can be extracted	No	No	No	No	Yes	No	No	Yes	Yes	No	No	Yes	No	Yes	Not all	No	No	Yes	No	No	Yes	No	No	Yes	No	No	No	Yes	Yes	Yes	No	No	Yes	Yes	Yes	Yes	No	Yes	Yes	Yes	Yes
		Available as infographics	No	No	No	No	No	Yes	No	No	No	No	Yes	Yes	Yes	No	No	Yes	No	Yes	No	Yes	No	No	No	No	Yes	No	No	Yes	Yes	Yes	No	No	No	Yes	No	No	No	No	Yes	No	No
		Interactive map	No	No	No	No	Yes	No	No	Yes	No	No	Yes	Yes	Yes	Yes	Yes	Yes	Yes	No	No	Yes (on regional websites)	Yes	No	No	No	No	No	No	No	No	No	No	No	No	Yes	No	No	No	No	Yes	No	Yes
			Influenza surveillance	COVID-19 Surveillance
			Data available & published	More detailed / enhanced vs Flu	Unpublished data	No data	No info	NA

## Sheet: Sources of information
	Sources of information
Influenza	Sources of information		Cross-country	France	Germany	Italy	Spain	United Kingdom	Wales	Scotland	Northern Ireland
		Surveillance overview	Surveillance profiles	Webpage	Link	Webpage	Link	Webpage	Webpage	Webpage	Webpage
		Annual reports		Link	Link	Link	Link	Link	Link	Link	Link
		Weekly reports	Flu News	Link	Link	Link	Link	Link	Link	Link	Link
		VCR reports (if different)		Link		Link
		IVE reports (if different)
		Others		Link		Link
Covid 19	Sources of information		Cross-country	France	Germany	Italy	Spain	England	Wales	Scotland	Northern Ireland
		Surveillance overview	Surveillance profiles	Webpage	Link	Webpage, Webpage	Webpage	Webpage	Webpage	Webpage	Webpage
		Annual reports								Link	Link
		Weekly reports	Flu News	Link	Weekly Labobasierte Surveillance Report			Link	Link	Link	Link
		Daily reports			Link	National update				Link	Link
		Others		COVIDnet.fr	DIVI IC register	National surveillance inforgraphic	Renave confirmed cases report	Flu survey	Data Collection and Dashboard	NHS Inform & COVID-19 Self Help Guides	Health and Social Care Trust Laboratories
				HCSP symptoms guidance	Epidemiological bulletin	Influweb	Renave HCP confirmed cases report	NHS 111	Mortality in adult care homes	Electronic Communication of Surveillance in Scotland (ECOSS)	Royal college of nursing
				Sentinel bulletin	COSMO	Integrated surveillance methodological approach	Sero-prevalence study	Google search queries model	Testing data	Scottish National Blood Transfusion Service (SNBTS)	European medicines agency
				SOS and ED dataset		Mortality infographic	Sero-prevalence daily results	GPOOH	Contact tracing statistics	Outbreaks in care homes (Care Inspectorate)	Nisra
				OSCOUR		Surveillance group mortality report		GPIH	National testing approach	Scottish Influenza Surveillance Reporting Scheme (SISRS)
						ISTAT -ISS mortality reporting		NHS BT		NHS National Services Scotland (NSS)
